# Supplementary material for: 2,2′,6,6′-Tetra­ethyl-4,4′-methyl­enedibenzonitrile
Source: Acta Crystallogr Sect E Struct Rep Online. 2010 Jun 5;66(Pt 7):o1523. doi: 10.1107/S1600536810020052 (PMC3006736; doi:10.1107/S1600536810020052)
Supplement: Supplementary file 1 [file e-66-o1523-sup1.cif]

##############################################################################
###                                                                        ###
###        Electronic paper (Acta Crystallographica Section E)             ###
###                                                                        ###
##############################################################################
#                                                                            #
# This CIF contains the data in a paper accepted for publication in Acta     #
# Crystallographica Section E. It conforms to the requirements of Notes      #
# for Authors for Section E, and has been peer reviewed under the auspices   #
# of the IUCr Commission on Journals.                                        #
#                                                                            #
# Full details of the Crystallographic Information File format               #
# are given in the paper "The Crystallographic Information File (CIF):       #
# a New Standard Archive File for Crystallography" by S. R. Hall, F. H.      #
# Allen and I. D. Brown [Acta Cryst. (1991), A47, 655-685].                  #
#                                                                            #
# The current version of the core CIF dictionary is obtainable from          #
# ftp://ftp.iucr.org/pub/cif_core.dic. The current version number is 2.4.    #
#                                                                            #
# Software is freely available for graphical display of the structure(s) in  #
# this CIF.  For information consult the CIF home page http://www.iucr.org/  #
# cif/home.html                                                              #
#                                                                            #
# This file may be used for bona fide research purposes within the           #
# scientific community so long as proper attribution is given to the journal # 
# article from which it was obtained.                                        #
#                                                                            #
##############################################################################
                                             
data_I
_audit_creation_method     SHELXL-97
_chemical_name_systematic
;
2,2',6,6'-Tetraethyl-4,4'-methylenedibenzonitrile
;
_chemical_name_common     '4,4'-methylenebis(2,6-diethylbenzonitrile)'
_chemical_formula_moiety     'C23 H26 N2'
_chemical_formula_sum     'C23 H26 N2'
_chemical_formula_iupac     'C23 H26 N2'
_chemical_formula_weight     330.46
_chemical_melting_point     ?
_symmetry_cell_setting     monoclinic
_symmetry_space_group_name_H-M     'C 2/c'
_symmetry_space_group_name_Hall     '-C 2yc'
loop_
    _symmetry_equiv_pos_as_xyz
    'x, y, z'
    '-x, y, -z+1/2'
    'x+1/2, y+1/2, z'
    '-x+1/2, y+1/2, -z+1/2'
    '-x, -y, -z'
    'x, -y, z-1/2'
    '-x+1/2, -y+1/2, -z'
    'x+1/2, -y+1/2, z-1/2'
_cell_length_a     16.016(3)
_cell_length_b     9.3218(19)
_cell_length_c     13.977(3)
_cell_angle_alpha     90.00
_cell_angle_beta     115.55(3)
_cell_angle_gamma     90.00
_cell_volume     1882.6(7)
_cell_formula_units_Z     4
_cell_measurement_reflns_used     2049
_cell_measurement_theta_min     2.23
_cell_measurement_theta_max     23.18
_cell_measurement_temperature     290(2)
_exptl_crystal_description     block
_exptl_crystal_colour     colourless
_exptl_crystal_size_max     0.16
_exptl_crystal_size_mid     0.10
_exptl_crystal_size_min     0.10
_exptl_crystal_density_diffrn     1.166
_exptl_crystal_density_meas     ?
_exptl_crystal_density_method     'not measured'
_exptl_crystal_F_000     712
_exptl_absorpt_coefficient_mu     0.068
_exptl_absorpt_correction_type     none
_exptl_absorpt_process_details     ?
_exptl_absorpt_correction_T_min     ?
_exptl_absorpt_correction_T_max     ?
_exptl_special_details
;
;
_diffrn_ambient_temperature     290(2)
_diffrn_radiation_type     'Mo k\a'
_diffrn_radiation_wavelength     0.71073
_diffrn_radiation_source     'fine-focus sealed tube'
_diffrn_radiation_monochromator     graphite
_diffrn_measurement_device_type     'Bruker SMART 4K CCD area-detector'
_diffrn_measurement_method     'phi and omega scans'
_diffrn_detector_area_resol_mean     ?
_diffrn_reflns_number     8636
_diffrn_reflns_av_R_equivalents     0.0283
_diffrn_reflns_av_sigmaI/netI     0.0249
_diffrn_reflns_theta_min     3.23
_diffrn_reflns_theta_max     26.99
_diffrn_reflns_theta_full     26.99
_diffrn_measured_fraction_theta_max     0.999
_diffrn_measured_fraction_theta_full     0.999
_diffrn_reflns_limit_h_min     -20
_diffrn_reflns_limit_h_max     20
_diffrn_reflns_limit_k_min     -11
_diffrn_reflns_limit_k_max     11
_diffrn_reflns_limit_l_min     -17
_diffrn_reflns_limit_l_max     17
_diffrn_standards_number     ?
_diffrn_standards_interval_count     ?
_diffrn_standards_interval_time     ?
_diffrn_standards_decay_%     ?
_refine_special_details
;
Refinement of <i>F</i>^2^ against ALL reflections. The weighted <i>R</i>-factor
wR and goodness of fit <i>S</i> are based on <i>F</i>^2^, conventional
<i>R</i>-factors <i>R</i> are based on <i>F</i>, with <i>F</i> set to zero for
negative <i>F</i>^2^. The threshold expression of <i>F</i>^2^ >
\s(<i>F</i>^2^) is used only for calculating <i>R</i>-factors(gt) etc. and is
not relevant to the choice of reflections for refinement. <i>R</i>-factors
based on <i>F</i>^2^ are statistically about twice as large as those based on
<i>F</i>, and <i>R</i>- factors based on ALL data will be even larger.
;
_reflns_number_total     2055
_reflns_number_gt     1405
_reflns_threshold_expression     I>2sigma(I)
_refine_ls_structure_factor_coef     Fsqd
_refine_ls_matrix_type     full
_refine_ls_R_factor_all     0.0640
_refine_ls_R_factor_gt     0.0378
_refine_ls_wR_factor_gt     0.0919
_refine_ls_wR_factor_ref     0.1109
_refine_ls_goodness_of_fit_ref     1.156
_refine_ls_restrained_S_all     1.156
_refine_ls_number_reflns     2055
_refine_ls_number_parameters     117
_refine_ls_number_restraints     0
_refine_ls_hydrogen_treatment     constr
_refine_ls_weighting_scheme     calc
_refine_ls_weighting_details
         'calc w=1/[\s^2^(Fo^2^)+(0.0506P)^2^+0.6433P] where P=(Fo^2^+2Fc^2^)/3'
_atom_sites_solution_hydrogens     geom
_atom_sites_solution_primary     direct
_atom_sites_solution_secondary     difmap
_refine_ls_shift/su_max     0.003
_refine_ls_shift/su_mean     0.001
_refine_diff_density_max     0.239
_refine_diff_density_min     -0.196
_refine_ls_extinction_method     'SHELXL97 (Sheldrick, 2008)'
_refine_ls_extinction_coef     0.0066(13)
_refine_ls_extinction_expression
                                  'Fc^*^=kFc[1+0.001xFc^2^\l^3^/sin(2\q)]^-1/4^'
loop_
    _atom_type_symbol
    _atom_type_description
    _atom_type_scat_dispersion_real
    _atom_type_scat_dispersion_imag
    _atom_type_scat_source
    'C' 'C' 0.0033 0.0016
                         'International Tables Vol C Tables 4.2.6.8 and 6.1.1.4'
    'H' 'H' 0.0000 0.0000
                         'International Tables Vol C Tables 4.2.6.8 and 6.1.1.4'
    'N' 'N' 0.0061 0.0033
                         'International Tables Vol C Tables 4.2.6.8 and 6.1.1.4'
_computing_data_collection     'SMART (Bruker, 1997)'
_computing_cell_refinement     'SAINT (Bruker, 1999)'
_computing_data_reduction     'SAINT (Bruker, 1999)'
_computing_structure_solution     'SHELXS97 (Sheldrick, 2008)'
_computing_structure_refinement     'SHELXL97 (Sheldrick, 2008)'
_computing_molecular_graphics     'SHELXTL (Sheldrick, 2008)'
_computing_publication_material     'SHELXTL (Sheldrick, 2008)'
loop_
    _atom_site_type_symbol
    _atom_site_label
    _atom_site_fract_x
    _atom_site_fract_y
    _atom_site_fract_z
    _atom_site_U_iso_or_equiv
    _atom_site_adp_type
    _atom_site_calc_flag
    _atom_site_refinement_flags
    _atom_site_occupancy
    _atom_site_disorder_assembly
    _atom_site_disorder_group
    C C1 0.15377(8) 0.06614(13) 0.12294(10) 0.0215(3) Uani d . 1 . .
    C C2 0.17923(8) 0.06280(13) 0.23286(10) 0.0214(3) Uani d . 1 . .
    C C3 0.12805(8) 0.14471(13) 0.27126(10) 0.0217(3) Uani d . 1 . .
    H H3 0.1444 0.1449 0.3437 0.026 Uiso calc R 1 . .
    C C4 0.05275(8) 0.22672(14) 0.20424(10) 0.0222(3) Uani d . 1 . .
    C C5 0.02799(8) 0.22437(14) 0.09566(10) 0.0239(3) Uani d . 1 . .
    H H5 -0.0233 0.2768 0.0504 0.029 Uiso calc R 1 . .
    C C6 0.07756(8) 0.14604(14) 0.05298(10) 0.0227(3) Uani d . 1 . .
    C C7 0.26297(9) -0.01923(15) 0.30817(10) 0.0254(3) Uani d . 1 . .
    H H7A 0.2723 -0.1023 0.2721 0.030 Uiso calc R 1 . .
    H H7B 0.2524 -0.0530 0.3677 0.030 Uiso calc R 1 . .
    C C8 0.34907(10) 0.07400(17) 0.34864(13) 0.0379(4) Uani d . 1 . .
    H H8A 0.3615 0.1031 0.2902 0.057 Uiso calc R 1 . .
    H H8B 0.4008 0.0205 0.3984 0.057 Uiso calc R 1 . .
    H H8C 0.3394 0.1574 0.3829 0.057 Uiso calc R 1 . .
    C C9 0.20907(9) -0.01286(15) 0.08264(10) 0.0251(3) Uani d . 1 . .
    C C10 0.05135(9) 0.15086(15) -0.06463(10) 0.0277(3) Uani d . 1 . .
    H H10A -0.0150 0.1648 -0.1028 0.033 Uiso calc R 1 . .
    H H10B 0.0664 0.0595 -0.0865 0.033 Uiso calc R 1 . .
    C C11 0.10057(11) 0.26976(19) -0.09430(12) 0.0392(4) Uani d . 1 . .
    H H11A 0.0849 0.3607 -0.0742 0.059 Uiso calc R 1 . .
    H H11B 0.0817 0.2684 -0.1695 0.059 Uiso calc R 1 . .
    H H11C 0.1662 0.2554 -0.0580 0.059 Uiso calc R 1 . .
    C C12 0.0000 0.3165(2) 0.2500 0.0265(4) Uani d . 1 . .
    H H12 0.0432 0.3778 0.3053 0.032 Uiso calc PR 1 . .
    N N1 0.25510(9) -0.07416(14) 0.05233(10) 0.0370(3) Uani d . 1 . .
loop_
    _atom_site_aniso_label
    _atom_site_aniso_U_11
    _atom_site_aniso_U_22
    _atom_site_aniso_U_33
    _atom_site_aniso_U_12
    _atom_site_aniso_U_13
    _atom_site_aniso_U_23
    C1 0.0215(6) 0.0215(7) 0.0221(6) -0.0050(5) 0.0099(5) -0.0016(5)
    C2 0.0203(6) 0.0210(7) 0.0229(6) -0.0039(5) 0.0094(5) 0.0005(5)
    C3 0.0223(6) 0.0245(7) 0.0183(6) -0.0037(5) 0.0088(5) 0.0003(5)
    C4 0.0203(6) 0.0215(6) 0.0263(7) -0.0048(5) 0.0113(5) -0.0001(5)
    C5 0.0199(6) 0.0241(7) 0.0246(7) -0.0025(5) 0.0066(5) 0.0033(5)
    C6 0.0226(6) 0.0235(7) 0.0203(6) -0.0075(5) 0.0077(5) 0.0002(5)
    C7 0.0275(7) 0.0270(7) 0.0212(7) 0.0034(6) 0.0101(6) 0.0026(5)
    C8 0.0263(7) 0.0374(9) 0.0385(9) 0.0013(6) 0.0031(6) 0.0020(7)
    C9 0.0283(7) 0.0266(7) 0.0201(6) -0.0042(6) 0.0102(6) -0.0004(5)
    C10 0.0273(7) 0.0327(8) 0.0195(7) -0.0039(6) 0.0066(6) 0.0002(6)
    C11 0.0393(8) 0.0505(10) 0.0266(8) -0.0096(7) 0.0132(7) 0.0069(7)
    C12 0.0255(9) 0.0243(10) 0.0309(10) 0.000 0.0132(8) 0.000
    N1 0.0443(7) 0.0378(7) 0.0333(7) 0.0020(6) 0.0209(6) -0.0010(6)
_geom_special_details
;
All esds (except the esd in the dihedral angle between two l.s. planes) are
estimated using the full covariance matrix. The cell esds are taken into
account individually in the estimation of esds in distances, angles and
torsion angles; correlations between esds in cell parameters are only used
when they are defined by crystal symmetry. An approximate (isotropic)
treatment of cell esds is used for estimating esds involving l.s. planes.
;
loop_
    _geom_bond_atom_site_label_1
    _geom_bond_atom_site_label_2
    _geom_bond_site_symmetry_2
    _geom_bond_distance
    _geom_bond_publ_flag
    C1 C6 . 1.4040(18) ?
    C1 C2 . 1.4096(18) ?
    C1 C9 . 1.4402(18) ?
    C2 C3 . 1.3865(18) ?
    C2 C7 . 1.5079(18) ?
    C3 C4 . 1.3935(18) ?
    C3 H3 . 0.9300 ?
    C4 C5 . 1.3935(18) ?
    C4 C12 . 1.5129(16) ?
    C5 C6 . 1.3885(19) ?
    C5 H5 . 0.9300 ?
    C6 C10 . 1.5115(18) ?
    C7 C8 . 1.5179(19) ?
    C7 H7A . 0.9700 ?
    C7 H7B . 0.9700 ?
    C8 H8A . 0.9600 ?
    C8 H8B . 0.9600 ?
    C8 H8C . 0.9600 ?
    C9 N1 . 1.1486(17) ?
    C10 C11 . 1.5178(19) ?
    C10 H10A . 0.9700 ?
    C10 H10B . 0.9700 ?
    C11 H11A . 0.9600 ?
    C11 H11B . 0.9600 ?
    C11 H11C . 0.9600 ?
    C12 C4 2 1.5130(16) ?
    C12 H12 . 0.9700 ?
loop_
    _geom_angle_atom_site_label_1
    _geom_angle_atom_site_label_2
    _geom_angle_atom_site_label_3
    _geom_angle_site_symmetry_1
    _geom_angle_site_symmetry_3
    _geom_angle
    _geom_angle_publ_flag
    C6 C1 C2 . . 121.79(11) ?
    C6 C1 C9 . . 119.69(11) ?
    C2 C1 C9 . . 118.51(11) ?
    C3 C2 C1 . . 117.92(11) ?
    C3 C2 C7 . . 120.36(11) ?
    C1 C2 C7 . . 121.61(11) ?
    C2 C3 C4 . . 121.78(12) ?
    C2 C3 H3 . . 119.1 ?
    C4 C3 H3 . . 119.1 ?
    C5 C4 C3 . . 118.74(12) ?
    C5 C4 C12 . . 121.37(11) ?
    C3 C4 C12 . . 119.89(10) ?
    C6 C5 C4 . . 121.96(12) ?
    C6 C5 H5 . . 119.0 ?
    C4 C5 H5 . . 119.0 ?
    C5 C6 C1 . . 117.78(11) ?
    C5 C6 C10 . . 120.63(12) ?
    C1 C6 C10 . . 121.57(12) ?
    C2 C7 C8 . . 111.18(11) ?
    C2 C7 H7A . . 109.4 ?
    C8 C7 H7A . . 109.4 ?
    C2 C7 H7B . . 109.4 ?
    C8 C7 H7B . . 109.4 ?
    H7A C7 H7B . . 108.0 ?
    C7 C8 H8A . . 109.5 ?
    C7 C8 H8B . . 109.5 ?
    H8A C8 H8B . . 109.5 ?
    C7 C8 H8C . . 109.5 ?
    H8A C8 H8C . . 109.5 ?
    H8B C8 H8C . . 109.5 ?
    N1 C9 C1 . . 178.28(14) ?
    C6 C10 C11 . . 112.67(11) ?
    C6 C10 H10A . . 109.1 ?
    C11 C10 H10A . . 109.1 ?
    C6 C10 H10B . . 109.1 ?
    C11 C10 H10B . . 109.1 ?
    H10A C10 H10B . . 107.8 ?
    C10 C11 H11A . . 109.5 ?
    C10 C11 H11B . . 109.5 ?
    H11A C11 H11B . . 109.5 ?
    C10 C11 H11C . . 109.5 ?
    H11A C11 H11C . . 109.5 ?
    H11B C11 H11C . . 109.5 ?
    C4 C12 C4 . 2 112.85(15) ?
    C4 C12 H12 . . 109.0 ?
loop_
    _geom_torsion_atom_site_label_1
    _geom_torsion_atom_site_label_2
    _geom_torsion_atom_site_label_3
    _geom_torsion_atom_site_label_4
    _geom_torsion_site_symmetry_1
    _geom_torsion_site_symmetry_2
    _geom_torsion_site_symmetry_3
    _geom_torsion_site_symmetry_4
    _geom_torsion
    _geom_torsion_publ_flag
    C6 C1 C2 C3 . . . . -1.79(18) ?
    C9 C1 C2 C3 . . . . 177.02(11) ?
    C6 C1 C2 C7 . . . . -177.97(11) ?
    C9 C1 C2 C7 . . . . 0.85(18) ?
    C1 C2 C3 C4 . . . . 0.93(18) ?
    C7 C2 C3 C4 . . . . 177.15(11) ?
    C2 C3 C4 C5 . . . . 0.80(18) ?
    C2 C3 C4 C12 . . . . -178.92(11) ?
    C3 C4 C5 C6 . . . . -1.77(19) ?
    C12 C4 C5 C6 . . . . 177.94(12) ?
    C4 C5 C6 C1 . . . . 0.94(18) ?
    C4 C5 C6 C10 . . . . -177.34(11) ?
    C2 C1 C6 C5 . . . . 0.88(18) ?
    C9 C1 C6 C5 . . . . -177.92(11) ?
    C2 C1 C6 C10 . . . . 179.15(11) ?
    C9 C1 C6 C10 . . . . 0.35(18) ?
    C3 C2 C7 C8 . . . . -86.55(15) ?
    C1 C2 C7 C8 . . . . 89.53(15) ?
    C5 C6 C10 C11 . . . . 89.82(15) ?
    C1 C6 C10 C11 . . . . -88.39(15) ?
    C5 C4 C12 C4 . . . 2 112.50(12) ?
    C3 C4 C12 C4 . . . 2 -67.79(10) ?
data_global
_journal_date_recd_electronic     2010-05-09
_journal_date_accepted     2010-05-27
_journal_name_full     'Acta Crystallographica, Section E'
_journal_year     2010
_journal_volume     66
_journal_issue      7
_journal_page_first     o1523
_journal_page_last     o1523
_journal_paper_category     QO
_journal_coeditor_code     CV2718
_publ_contact_author_name     'Dr Jingjing Yuan'
_publ_contact_author_address
;
Key Laboratory of Pesticide and Chemical Biology of Ministry of Education
College of Chemistry
Central China Normal University
Wuhan  430079
People's Republic of China
;
_publ_contact_author_email     jingjingyuan0503@163.com
_publ_contact_author_fax     '86 27 67867773'
_publ_contact_author_phone     '86 27 67867773'
_publ_section_title
;
2,2',6,6'-Tetraethyl-4,4'-methylenedibenzonitrile
;
loop_
    _publ_author_name
    _publ_author_address
    'Yuan, Jingjing'
;
Key Laboratory of Pesticides and Chemical Biology of the Ministry of Education
College of Chemistry
Central China Normal University
Wuhan 430079
People's Republic of China
;
    'Zhu, Yanping'
;
Key Laboratory of Pesticides and Chemical Biology of the Ministry of Education
College of Chemistry
Central China Normal University
Wuhan 430079
People's Republic of China
;
