# Supplementary material for: 2,2′,6,6′-Tetra­ethyl-4,4′-methyl­enedibenzonitrile
Source: Acta Crystallogr Sect E Struct Rep Online. 2010 Jun 5;66(Pt 7):o1523. doi: 10.1107/S1600536810020052 (PMC3006736; doi:10.1107/S1600536810020052)
Supplement: Supplementary file 2 [file e-66-o1523-Isup2.hkl]

# 
# h,k,l, Fc-squared, Fo-squared, sigma(Fo-squared) and status flag 
# 
data_I
_shelx_title ' t in C2/c' 
_shelx_refln_list_code          4 
_shelx_F_calc_maximum      229.62 
_exptl_crystal_F_000       712.00 
_reflns_d_resolution_high  0.7829 
 
loop_ 
 _symmetry_equiv_pos_as_xyz 
 'x, y, z' 
 '-x, y, -z+1/2' 
 'x+1/2, y+1/2, z' 
 '-x+1/2, y+1/2, -z+1/2' 
 '-x, -y, -z' 
 'x, -y, z-1/2' 
 '-x+1/2, -y+1/2, -z' 
 'x+1/2, -y+1/2, z-1/2' 
 
_cell_length_a    16.0158 
_cell_length_b     9.3218 
_cell_length_c    13.9766 
_cell_angle_alpha  90.000 
_cell_angle_beta  115.549 
_cell_angle_gamma  90.000 
 
_shelx_F_squared_multiplier     1.000 
 
loop_ 
 _refln_index_h 
 _refln_index_k 
 _refln_index_l 
 _refln_F_squared_calc 
 _refln_F_squared_meas 
 _refln_F_squared_sigma 
 _refln_observed_status 
   4   0   0      202.72      191.53      3.76 o 
   6   0   0      592.02      549.59      7.27 o 
   8   0   0       95.98       60.13      4.36 o 
  10   0   0     2715.26     2778.76     17.33 o 
  12   0   0       99.81      116.89      8.97 o 
  14   0   0        0.38        0.53      7.08 o 
  16   0   0        0.72        2.23      8.91 o 
  18   0   0        1.65        0.31     15.89 o 
   3   1   0     1652.08     1603.29      5.47 o 
   5   1   0      147.58      170.13      2.67 o 
   7   1   0      267.44      256.12      4.42 o 
   9   1   0     1049.27     1059.16      7.66 o 
  11   1   0       85.55       94.61      4.58 o 
  13   1   0      366.42      385.44      7.66 o 
  15   1   0      257.07      270.04      7.87 o 
  17   1   0       27.87       19.25      7.40 o 
   0   2   0      302.95      299.53      3.25 o 
   2   2   0    52724.03    55517.93    296.31 o 
   4   2   0      487.80      477.09      3.15 o 
   6   2   0       36.13       35.15      2.34 o 
   8   2   0      225.45      252.31      4.16 o 
  10   2   0      234.80      203.64      4.88 o 
  12   2   0      454.85      452.43      6.76 o 
  14   2   0       71.92       62.96      7.39 o 
  16   2   0        5.32        2.51      6.78 o 
  18   2   0       15.27        1.77      7.62 o 
   1   3   0     3400.85     3232.35     14.25 o 
   3   3   0     1039.63     1057.08      6.09 o 
   5   3   0     2154.45     2195.95      8.95 o 
   7   3   0      161.73      205.58      3.61 o 
   9   3   0      256.36      269.78      5.25 o 
  11   3   0     1258.98     1210.27     13.70 o 
  13   3   0        2.77       -0.46      7.18 o 
  15   3   0        2.48        0.34      6.15 o 
  17   3   0       98.83       48.53     22.34 o 
   0   4   0      275.03      284.32      6.65 o 
   2   4   0      204.19      214.99      4.70 o 
   4   4   0     2508.65     2523.48     18.31 o 
   6   4   0       44.05       57.96      3.77 o 
   8   4   0       16.65       15.19      3.87 o 
  10   4   0      276.46      330.36      5.34 o 
  12   4   0      100.11       96.45     16.68 o 
  14   4   0      242.33      265.96      7.75 o 
  16   4   0      174.77      202.01      8.99 o 
   1   5   0       56.80       59.92      3.59 o 
   3   5   0      105.02      111.40      4.37 o 
   5   5   0      310.34      311.82      4.66 o 
   7   5   0      181.50      208.90      6.40 o 
   9   5   0      123.49      132.01      5.87 o 
  11   5   0      422.98      458.87      7.24 o 
  13   5   0      187.74      174.13      8.10 o 
  15   5   0       21.86        6.90      8.18 o 
   0   6   0      361.22      307.82      8.12 o 
   2   6   0      193.07      163.30      5.58 o 
   4   6   0      197.85      208.08      5.27 o 
   6   6   0      445.04      454.31      5.77 o 
   8   6   0       10.72       15.00      4.98 o 
  10   6   0      499.12      492.50      8.44 o 
  12   6   0      209.36      204.65      8.42 o 
  14   6   0      324.33      359.44     12.02 o 
   1   7   0      138.31      130.56      5.01 o 
   3   7   0      106.65      107.99      6.10 o 
   5   7   0      684.04      672.36      7.36 o 
   7   7   0       98.54      109.98      5.42 o 
   9   7   0      405.74      410.37      7.77 o 
  11   7   0        5.08       11.61      6.75 o 
  13   7   0       33.06       30.68     12.07 o 
   0   8   0        7.50        6.62      8.66 o 
   2   8   0      237.43      237.22      7.45 o 
   4   8   0        8.31        6.94      6.17 o 
   6   8   0      873.22      946.53      8.86 o 
   8   8   0       14.84       17.96      6.55 o 
  10   8   0      129.13      136.65      9.58 o 
  12   8   0      535.79      588.23     11.87 o 
   1   9   0        0.89       -2.33      8.40 o 
   3   9   0      468.46      474.32     10.03 o 
   5   9   0      136.20      154.23      7.22 o 
   7   9   0        3.06        4.71      6.48 o 
   9   9   0       28.74       27.34      8.39 o 
  11   9   0       91.22       87.68     14.29 o 
   0  10   0      611.56      659.04     14.58 o 
   2  10   0       75.44       51.71     27.49 o 
   4  10   0      332.42      379.56      9.60 o 
   6  10   0        0.00        1.99      6.58 o 
   8  10   0       54.95       34.88     10.39 o 
  10  10   0       94.51       90.92     12.96 o 
   1  11   0      645.55      688.70     13.52 o 
   3  11   0       51.93       -1.19      9.94 o 
   5  11   0        2.91        2.10      8.00 o 
   7  11   0        6.07        6.33      8.96 o 
 -17   1   1      227.22      248.73     22.99 o 
 -15   1   1       32.39       28.88      5.90 o 
 -13   1   1       41.37       51.20      5.02 o 
 -11   1   1      261.54      252.48      5.07 o 
  -9   1   1       84.35       82.49      4.06 o 
  -7   1   1       91.83      104.27      3.25 o 
  -5   1   1      303.74      276.12      2.64 o 
  -3   1   1     9501.05     9071.61     24.78 o 
   1   1   1    12992.69    12685.54    116.90 o 
   3   1   1    18504.68    18534.94     71.05 o 
   5   1   1     5532.92     5562.93     20.46 o 
   7   1   1      877.25      835.76      6.04 o 
   9   1   1      348.82      383.80      5.37 o 
  11   1   1      111.90      124.18      6.10 o 
  13   1   1        0.20        1.59      5.02 o 
  15   1   1       79.25       78.94      7.38 o 
  17   1   1       20.45       15.53      8.21 o 
 -18   2   1       10.74        0.70      8.09 o 
 -16   2   1       19.48       18.32      7.34 o 
 -14   2   1        4.66        5.16      5.36 o 
 -12   2   1      326.06      351.17      6.94 o 
 -10   2   1        0.52        0.66      3.73 o 
  -8   2   1      957.59     1004.04      5.86 o 
  -6   2   1      290.14      310.73      3.10 o 
  -4   2   1    23288.24    24446.61     66.15 o 
  -2   2   1     8476.98     8010.42     23.61 o 
   0   2   1     7924.96     7597.41     22.18 o 
   2   2   1     3312.72     3277.86     11.55 o 
   4   2   1     5336.12     5289.68     14.85 o 
   6   2   1     3683.76     3894.57     47.13 o 
   8   2   1      256.10      238.39      4.67 o 
  10   2   1      610.63      679.52      6.89 o 
  12   2   1      441.66      445.39      8.21 o 
  14   2   1       73.71       72.45     10.64 o 
  16   2   1        0.29        1.01      6.76 o 
 -17   3   1       43.43       26.34     13.16 o 
 -15   3   1      133.32      110.15     23.38 o 
 -13   3   1      210.02      229.09      7.23 o 
 -11   3   1      976.19      995.27      8.65 o 
  -9   3   1     1205.43     1158.01      6.81 o 
  -7   3   1      311.04      283.86      3.65 o 
  -5   3   1      437.41      468.09      4.44 o 
  -3   3   1     6336.73     6522.66     21.34 o 
  -1   3   1     1054.25      973.77      5.26 o 
   1   3   1     3339.34     2517.39    579.22 o 
   3   3   1     2823.67     2898.12     14.35 o 
   5   3   1      798.10      801.34      5.74 o 
   7   3   1      203.75      214.69      3.66 o 
   9   3   1       67.38       66.96      4.37 o 
  11   3   1       48.19       58.46      8.55 o 
  13   3   1       50.28       43.72      7.05 o 
  15   3   1        9.91        7.55      7.97 o 
  17   3   1       55.25       17.73     11.08 o 
 -16   4   1       15.61        9.58      7.71 o 
 -14   4   1       40.89       29.19      6.80 o 
 -12   4   1      598.68      572.53     14.05 o 
 -10   4   1       46.74       48.52      5.60 o 
  -8   4   1      296.60      293.33      4.70 o 
  -6   4   1    11759.92    12169.69    109.51 o 
  -4   4   1       89.35       93.20      5.71 o 
  -2   4   1      517.84      515.81      5.62 o 
   0   4   1       22.95       26.29      2.45 o 
   2   4   1      204.06      168.96      3.94 o 
   4   4   1     3673.94     3860.08     15.49 o 
   6   4   1      755.68      711.34      6.76 o 
   8   4   1       35.40       45.25      4.36 o 
  10   4   1        3.51        1.94      4.45 o 
  12   4   1      150.14      131.72     14.54 o 
  14   4   1      258.47      292.90      8.30 o 
  16   4   1       19.43        9.90      8.64 o 
 -17   5   1      206.50      225.98     52.21 o 
 -15   5   1      291.90      323.27     10.31 o 
 -13   5   1      255.04      249.77      8.13 o 
 -11   5   1      337.04      376.06      7.09 o 
  -9   5   1     1796.79     1830.18     15.03 o 
  -7   5   1      615.82      616.45      5.70 o 
  -5   5   1     4732.73     4906.44     27.95 o 
  -3   5   1       39.64       39.17      7.01 o 
  -1   5   1      151.13      176.34      4.19 o 
   1   5   1       25.96       27.35      3.62 o 
   3   5   1      229.01      212.34      4.53 o 
   5   5   1       11.71        9.06      3.61 o 
   7   5   1       77.02       79.15      4.86 o 
   9   5   1      262.35      274.83      7.35 o 
  11   5   1      156.86      135.90      7.08 o 
  13   5   1       38.17       24.69     16.10 o 
  15   5   1      205.82      254.32     10.48 o 
 -16   6   1       32.57        4.91     10.69 o 
 -14   6   1      186.54      194.23     11.14 o 
 -12   6   1        8.49       13.54      7.76 o 
 -10   6   1      344.36      351.61      6.46 o 
  -8   6   1     3478.10     3453.02     45.22 o 
  -6   6   1      311.76      305.97      5.35 o 
  -4   6   1        8.69        8.43      4.33 o 
  -2   6   1      463.58      410.83      5.74 o 
   0   6   1      165.18      199.44      4.90 o 
   2   6   1      208.62      200.78      5.52 o 
   4   6   1      253.27      258.23      4.99 o 
   6   6   1      145.55      139.96      5.16 o 
   8   6   1        9.15        9.62      5.29 o 
  10   6   1        0.04        0.91      5.81 o 
  12   6   1        4.41        8.18      8.67 o 
  14   6   1       51.33       23.21     10.47 o 
 -15   7   1        5.67        1.26      9.22 o 
 -13   7   1       91.91       84.43     17.25 o 
 -11   7   1      585.20      578.74      9.01 o 
  -9   7   1       32.16       29.47      5.57 o 
  -7   7   1       70.39       75.73      5.50 o 
  -5   7   1        0.41        0.49      4.34 o 
  -3   7   1       48.76       43.18      7.11 o 
  -1   7   1        9.89       10.15      5.21 o 
   1   7   1        0.15        0.74      4.54 o 
   3   7   1      229.70      228.81      5.67 o 
   5   7   1       14.35       16.00      4.48 o 
   7   7   1       64.66       67.25      5.37 o 
   9   7   1      159.59      195.50      7.66 o 
  11   7   1       10.11       15.72      7.03 o 
  13   7   1       55.70      103.85     11.24 o 
 -14   8   1       50.29       35.15     14.72 o 
 -12   8   1        4.05        2.57      6.41 o 
 -10   8   1      956.01      903.68     10.18 o 
  -8   8   1      331.55      324.31      8.33 o 
  -6   8   1       69.42       69.50      5.85 o 
  -4   8   1     1197.56     1252.40     14.60 o 
  -2   8   1      111.13      114.00      5.90 o 
   0   8   1      607.62      586.35      8.33 o 
   2   8   1       11.43       11.04      6.12 o 
   4   8   1        0.00       -3.21      5.27 o 
   6   8   1        6.43        8.96      5.60 o 
   8   8   1        6.81        4.80      5.62 o 
  10   8   1       37.66       31.96      7.53 o 
  12   8   1        0.82        1.11      6.60 o 
 -11   9   1        1.36        1.09      7.17 o 
  -9   9   1        0.34        3.26      6.07 o 
  -7   9   1       74.87       63.59     12.97 o 
  -5   9   1      809.45      871.49     11.88 o 
  -3   9   1      172.09      179.51      8.45 o 
  -1   9   1       48.28       58.22      7.12 o 
   1   9   1      161.74      168.69      8.13 o 
   3   9   1       11.49       16.53      6.30 o 
   5   9   1       48.78       43.33      7.17 o 
   7   9   1       18.94       25.92      7.46 o 
   9   9   1       20.70       19.24      8.07 o 
  11   9   1      492.34      595.41     10.88 o 
 -10  10   1       15.38       30.84      7.87 o 
  -8  10   1       21.13       15.86      8.31 o 
  -6  10   1      195.60      194.86      8.27 o 
  -4  10   1       84.49       86.20      8.73 o 
  -2  10   1     1289.69     1383.32     16.68 o 
   0  10   1        1.23        0.94      7.36 o 
   2  10   1      295.79      308.59     11.50 o 
   4  10   1      484.20      482.36     23.80 o 
   6  10   1        3.90        1.93      7.43 o 
   8  10   1       27.23       27.39      9.74 o 
  -7  11   1       25.23       22.11      8.74 o 
  -5  11   1       14.18        5.78      8.02 o 
  -3  11   1      465.37      476.63     12.84 o 
  -1  11   1        0.64       -0.54      9.75 o 
   1  11   1       50.00       12.38     12.71 o 
   3  11   1        4.76       -1.15      8.90 o 
   5  11   1        0.98        1.73      8.14 o 
 -18   0   2      395.86      406.16     16.93 o 
 -16   0   2       16.50        6.32      8.20 o 
 -14   0   2      598.57      620.82     10.09 o 
 -12   0   2      218.88      218.85      6.85 o 
 -10   0   2      253.20      257.79      5.63 o 
  -8   0   2      646.49      607.32      5.93 o 
  -6   0   2      986.60      960.79      6.23 o 
  -4   0   2     1556.06     1198.27      5.50 o 
  -2   0   2    11056.02    10508.20     83.37 o 
   0   0   2      936.32      745.82      4.83 o 
   2   0   2     1840.78     1823.81     27.86 o 
   4   0   2     8340.43     8021.79     36.92 o 
   6   0   2     7565.51     7817.72     39.29 o 
   8   0   2     2307.30     2470.60     19.79 o 
  10   0   2        7.21        8.58      6.63 o 
  12   0   2      441.33      454.69     10.00 o 
  14   0   2      295.06      297.05     10.96 o 
  16   0   2      966.38      991.04     17.46 o 
 -19   1   2       48.57       24.66     12.98 o 
 -17   1   2       92.51       77.40     11.90 o 
 -15   1   2      127.22      132.03      6.45 o 
 -13   1   2      556.12      545.92      6.42 o 
 -11   1   2       37.58       39.87      4.27 o 
  -9   1   2      125.24      116.54      3.14 o 
  -7   1   2      350.39      318.69      3.17 o 
  -5   1   2      411.36      352.59      2.54 o 
  -3   1   2      440.35      426.44      5.68 o 
  -1   1   2     2691.23     2540.18      8.93 o 
   1   1   2       10.96       27.75      2.59 o 
   3   1   2     2397.06     2300.08     10.39 o 
   5   1   2        0.03        1.31      2.35 o 
   7   1   2     1027.50     1148.67      7.12 o 
   9   1   2      593.84      570.75      7.20 o 
  11   1   2      304.80      303.96      6.58 o 
  13   1   2      174.66      171.63      6.65 o 
  15   1   2       64.37       35.73      7.98 o 
  17   1   2       64.27       31.44     13.81 o 
 -18   2   2       15.96        9.73      7.62 o 
 -16   2   2       42.76       32.52      7.33 o 
 -14   2   2      641.45      636.18      7.41 o 
 -12   2   2      661.99      649.01      6.90 o 
 -10   2   2       14.50       22.08      3.44 o 
  -8   2   2      578.04      588.76      4.26 o 
  -6   2   2     2131.62     2180.47      7.58 o 
  -4   2   2     2743.36     2669.74     13.05 o 
  -2   2   2    10127.55     9584.97     40.68 o 
   0   2   2      248.19      194.44      2.63 o 
   2   2   2     3256.98     3120.05     11.11 o 
   4   2   2     5056.76     5251.47     21.45 o 
   6   2   2      173.03      191.83      3.87 o 
   8   2   2      620.67      705.97      6.65 o 
  10   2   2        0.58        6.83      4.83 o 
  12   2   2        4.49        6.10      6.78 o 
  14   2   2       23.10       11.19      6.31 o 
  16   2   2       43.50       12.48      8.70 o 
 -17   3   2       39.93       35.01      8.89 o 
 -15   3   2       19.50       16.75      5.64 o 
 -13   3   2      716.47      757.11      9.26 o 
 -11   3   2      317.45      319.74      5.91 o 
  -9   3   2      456.40      460.22      4.46 o 
  -7   3   2      706.42      727.67      4.69 o 
  -5   3   2     2073.51     2107.98     16.42 o 
  -3   3   2     5938.50     5989.43     29.60 o 
  -1   3   2      235.73      219.10      3.04 o 
   1   3   2      870.18      870.55      7.67 o 
   3   3   2      424.16      387.29      3.73 o 
   5   3   2      413.84      551.35      6.15 o 
   7   3   2      132.43      120.34      4.07 o 
   9   3   2      458.95      488.59      6.73 o 
  11   3   2      805.62      747.97     13.14 o 
  13   3   2      140.30      142.57      7.24 o 
  15   3   2       10.25        4.48      7.98 o 
 -18   4   2       15.96        7.03      7.93 o 
 -16   4   2      146.75      123.19     32.71 o 
 -14   4   2       78.05       67.41     10.38 o 
 -12   4   2      573.98      549.84      6.79 o 
 -10   4   2     2438.51     2423.15     12.43 o 
  -8   4   2     1378.48     1357.32      9.62 o 
  -6   4   2     8904.05     9246.36     43.93 o 
  -4   4   2     1029.42      897.39      6.10 o 
  -2   4   2      106.74      104.80      2.63 o 
   0   4   2       70.34       86.22      3.13 o 
   2   4   2      237.51      303.97      3.71 o 
   4   4   2      753.27      791.13      6.27 o 
   6   4   2       98.72      117.36      4.31 o 
   8   4   2      141.06      144.95      6.44 o 
  10   4   2        8.40        3.10      5.02 o 
  12   4   2       64.15       49.22     10.03 o 
  14   4   2      126.97      107.92     28.33 o 
  16   4   2        0.57       -1.73      8.39 o 
 -17   5   2        0.00        0.30      8.56 o 
 -15   5   2       26.20        7.40      7.47 o 
 -13   5   2       20.43       24.34      6.39 o 
 -11   5   2      499.27      514.68      6.96 o 
  -9   5   2      115.05      119.35      5.39 o 
  -7   5   2      600.43      618.02      5.85 o 
  -5   5   2      968.47     1040.31      7.10 o 
  -3   5   2      432.53      407.96      4.63 o 
  -1   5   2       36.08       30.01      3.00 o 
   1   5   2       15.54        5.74      3.80 o 
   3   5   2      896.84      923.94      6.17 o 
   5   5   2      613.63      612.44      6.67 o 
   7   5   2      263.70      285.45      7.02 o 
   9   5   2      397.92      361.22      9.11 o 
  11   5   2      212.56      199.62      7.69 o 
  13   5   2      103.88       89.83     18.48 o 
  15   5   2       61.74       38.49     21.33 o 
 -16   6   2        9.54        4.53      8.89 o 
 -14   6   2       28.07       14.21      9.72 o 
 -12   6   2       13.41        4.25      6.17 o 
 -10   6   2        1.22        0.63      4.80 o 
  -8   6   2     9693.85    10092.29    147.23 o 
  -6   6   2      261.32      260.67      4.67 o 
  -4   6   2      260.08      274.71      5.13 o 
  -2   6   2        0.07        1.94      3.21 o 
   0   6   2       19.93       33.64      3.89 o 
   2   6   2      767.90      767.61     10.22 o 
   4   6   2      128.04      109.75      4.67 o 
   6   6   2        0.00        3.54      4.42 o 
   8   6   2        1.27        3.79      5.12 o 
  10   6   2       13.01       16.28      8.27 o 
  12   6   2      152.76      183.74     10.91 o 
  14   6   2        5.41       -3.99     12.32 o 
 -15   7   2       43.87       24.85     10.53 o 
 -13   7   2       22.92       16.55      7.42 o 
 -11   7   2      109.47       98.32      8.06 o 
  -9   7   2     1779.88     1790.41     12.93 o 
  -7   7   2     1925.20     1954.17     19.02 o 
  -5   7   2       24.09       27.61      4.86 o 
  -3   7   2       90.37       87.11      4.98 o 
  -1   7   2        0.50        2.16      4.80 o 
   1   7   2     1223.04     1271.24     10.80 o 
   3   7   2      116.80      110.60      5.16 o 
   5   7   2      583.59      601.83      7.64 o 
   7   7   2      887.55      902.05      9.27 o 
   9   7   2       59.94       46.12      9.35 o 
  11   7   2        6.71        7.38     10.83 o 
  13   7   2      129.88      144.19     13.57 o 
 -14   8   2        2.15        3.18      8.73 o 
 -12   8   2      204.94      168.06     20.14 o 
 -10   8   2      674.86      663.02      9.15 o 
  -8   8   2     1353.94     1362.75     12.18 o 
  -6   8   2     1630.53     1761.28     13.14 o 
  -4   8   2       11.18       10.83      5.83 o 
  -2   8   2       79.15       88.32      5.75 o 
   0   8   2       76.12       92.63      8.11 o 
   2   8   2      427.52      447.12     11.39 o 
   4   8   2      159.04      159.60      5.98 o 
   6   8   2       10.15       13.29      5.49 o 
   8   8   2       13.51        9.36      6.01 o 
  10   8   2       65.76       33.12     14.22 o 
  12   8   2       10.67        7.40      9.52 o 
 -11   9   2      414.63      392.24      9.52 o 
  -9   9   2       92.77       70.05     13.91 o 
  -7   9   2      149.56      143.67      7.71 o 
  -5   9   2      714.55      694.56      9.88 o 
  -3   9   2       15.71       13.22      8.44 o 
  -1   9   2       31.98       26.66      6.34 o 
   1   9   2       91.73      111.00      8.68 o 
   3   9   2      976.22      997.16     11.35 o 
   5   9   2        3.32        1.35      6.49 o 
   7   9   2       32.02       31.27      8.48 o 
   9   9   2       40.53       11.89      7.53 o 
 -10  10   2      184.26      181.58      9.76 o 
  -8  10   2        2.31        1.30      6.89 o 
  -6  10   2      290.03      291.24      9.33 o 
  -4  10   2       63.66       52.95     16.12 o 
  -2  10   2      121.86      116.87     35.53 o 
   0  10   2        0.76        2.42      7.45 o 
   2  10   2      126.48       85.73     34.06 o 
   4  10   2       66.47       42.08     14.00 o 
   6  10   2       39.78       17.75      7.77 o 
   8  10   2       60.23       40.95     15.03 o 
  -7  11   2        0.26       -1.43      7.97 o 
  -5  11   2        0.10        1.25      8.54 o 
  -3  11   2      306.91      315.94     11.98 o 
  -1  11   2       22.54        5.91      8.71 o 
   1  11   2      107.96       36.53     28.70 o 
   3  11   2       35.73       -0.77      8.02 o 
   5  11   2       94.14       31.35     22.37 o 
 -19   1   3      356.04      384.70     10.94 o 
 -17   1   3      961.65      987.01     10.95 o 
 -15   1   3      396.15      409.99      8.34 o 
 -13   1   3      393.42      412.08      6.19 o 
 -11   1   3       11.67       12.19      3.27 o 
  -9   1   3        1.94        2.94      2.36 o 
  -7   1   3       45.86       57.06      1.85 o 
  -5   1   3     4640.44     4385.79     19.69 o 
  -3   1   3      172.87      167.55      1.56 o 
  -1   1   3     4330.35     3834.02     11.43 o 
   1   1   3     4614.52     4377.26     24.14 o 
   3   1   3     1385.35     1345.62     12.68 o 
   5   1   3      161.45      210.17      5.21 o 
   7   1   3        5.55        9.16      3.57 o 
   9   1   3       39.33       40.60      4.82 o 
  11   1   3        7.75        2.73      5.90 o 
  13   1   3       24.71       17.08      6.85 o 
  15   1   3        1.14        3.70      7.43 o 
 -18   2   3      342.97      380.33      9.15 o 
 -16   2   3      566.92      557.70      8.40 o 
 -14   2   3      642.78      670.93      7.49 o 
 -12   2   3      560.99      573.45      6.09 o 
 -10   2   3      165.28      160.71      3.83 o 
  -8   2   3     1196.27     1264.25      6.07 o 
  -6   2   3        0.40        0.54      1.47 o 
  -4   2   3     3373.11     3544.88     23.12 o 
  -2   2   3     2934.69     2883.02      9.86 o 
   0   2   3      834.70      768.36     13.95 o 
   2   2   3      365.69      345.00      2.86 o 
   4   2   3      229.47      277.20      3.82 o 
   6   2   3      214.63      222.63      4.85 o 
   8   2   3      662.39      706.67      6.71 o 
  10   2   3      364.80      349.17      8.05 o 
  12   2   3      524.13      502.97      8.40 o 
  14   2   3       82.18       65.40     19.42 o 
  16   2   3      324.26      365.48     12.21 o 
 -19   3   3      326.64      334.06     10.16 o 
 -17   3   3       17.64       12.27      7.53 o 
 -15   3   3       11.76       18.86      5.42 o 
 -13   3   3     1231.25     1279.83      8.83 o 
 -11   3   3       28.18       29.62      3.76 o 
  -9   3   3       89.15       93.26      2.90 o 
  -7   3   3      823.10      730.08      4.87 o 
  -5   3   3     2014.41     2192.77     17.41 o 
  -3   3   3     6509.00     6431.97     20.79 o 
  -1   3   3       47.75       48.92      2.73 o 
   1   3   3      189.37      196.14      2.79 o 
   3   3   3     3243.68     3451.61     31.50 o 
   5   3   3     1323.99     1241.74     17.04 o 
   7   3   3       99.68      106.25      4.37 o 
   9   3   3       17.10       26.03      5.02 o 
  11   3   3       42.68       31.88      7.78 o 
  13   3   3        3.53       -0.39      6.32 o 
  15   3   3       16.58        5.68      9.83 o 
 -18   4   3        0.05       -0.35      7.49 o 
 -16   4   3       17.47        8.67      6.37 o 
 -14   4   3      373.38      356.08      7.25 o 
 -12   4   3      766.05      734.70      6.80 o 
 -10   4   3     1707.94     1719.63      9.74 o 
  -8   4   3      609.50      560.74      5.82 o 
  -6   4   3      207.78      193.64      2.94 o 
  -4   4   3     3478.78     3538.65     14.26 o 
  -2   4   3     3648.29     3815.99     17.54 o 
   0   4   3     1350.28     1370.38      8.86 o 
   2   4   3      656.56      676.54      5.23 o 
   4   4   3      225.06      223.64      3.97 o 
   6   4   3      671.02      573.98      8.39 o 
   8   4   3      322.50      327.43      7.05 o 
  10   4   3      190.90      157.09      6.14 o 
  12   4   3      106.27      113.53      7.17 o 
  14   4   3       21.21        9.15      8.44 o 
 -17   5   3        0.37        1.51      8.99 o 
 -15   5   3       42.79        9.46     10.12 o 
 -13   5   3        5.02        2.55      5.91 o 
 -11   5   3     1716.66     1737.10     11.26 o 
  -9   5   3      178.88      168.46      4.11 o 
  -7   5   3     1437.68     1480.27      7.66 o 
  -5   5   3     1648.92     1559.16     11.55 o 
  -3   5   3     1460.49     1549.90      8.24 o 
  -1   5   3     2829.31     2780.64     12.45 o 
   1   5   3      999.17     1098.30     12.82 o 
   3   5   3       59.05       32.63      3.23 o 
   5   5   3      324.51      335.84      6.43 o 
   7   5   3     1043.26      972.10     18.60 o 
   9   5   3       15.32       23.01      7.72 o 
  11   5   3      203.75      185.33      8.32 o 
  13   5   3       20.71       15.83      9.24 o 
 -16   6   3       13.97       -1.21      7.67 o 
 -14   6   3       65.59       49.61     23.46 o 
 -12   6   3      152.27      120.60     16.64 o 
 -10   6   3      240.51      242.72      5.12 o 
  -8   6   3     1985.21     1994.27     21.26 o 
  -6   6   3      184.68      197.38      4.49 o 
  -4   6   3        9.34       11.51      5.01 o 
  -2   6   3     2115.30     2286.80     11.75 o 
   0   6   3      112.45       94.34      4.81 o 
   2   6   3       18.42       24.40      3.63 o 
   4   6   3      170.86      172.97      4.71 o 
   6   6   3       99.37       90.00      5.06 o 
   8   6   3       85.89       69.18      9.43 o 
  10   6   3        1.25        5.03      9.20 o 
  12   6   3        1.71        2.20     10.51 o 
  14   6   3        2.40        2.02     12.98 o 
 -15   7   3        0.05       -1.13      7.29 o 
 -13   7   3       27.88        9.39      5.62 o 
 -11   7   3       45.42       39.65      6.28 o 
  -9   7   3       41.32       34.99      4.54 o 
  -7   7   3       62.26       61.81      5.24 o 
  -5   7   3      755.87      756.82      8.30 o 
  -3   7   3      396.82      397.15      6.21 o 
  -1   7   3        1.87        5.50      4.55 o 
   1   7   3      253.58      220.84      6.57 o 
   3   7   3       84.22       83.87      5.19 o 
   5   7   3      238.28      257.87      6.13 o 
   7   7   3       21.86       16.87      5.24 o 
   9   7   3      105.73      100.55      8.51 o 
  11   7   3        9.14       14.54     10.07 o 
  13   7   3       17.17       13.90     12.56 o 
 -14   8   3       31.35        8.97     13.09 o 
 -12   8   3     1223.32     1259.54     11.91 o 
 -10   8   3       77.06       87.37      5.66 o 
  -8   8   3      151.18      143.44      6.19 o 
  -6   8   3      452.13      495.30      6.95 o 
  -4   8   3        3.89        3.31      5.73 o 
  -2   8   3      763.69      766.00      9.04 o 
   0   8   3      249.98      243.34      9.17 o 
   2   8   3      118.83      119.74      5.84 o 
   4   8   3      234.04      247.88      6.91 o 
   6   8   3       31.62       18.32      5.97 o 
   8   8   3        0.19        0.31      6.24 o 
  10   8   3        3.33        0.11      8.60 o 
 -13   9   3       93.57       55.12     23.89 o 
 -11   9   3      577.45      506.34     17.83 o 
  -9   9   3        0.78        1.39      5.45 o 
  -7   9   3        4.46        3.81      5.32 o 
  -5   9   3        8.93       12.38      8.11 o 
  -3   9   3       12.27       13.29      7.09 o 
  -1   9   3       38.17       40.54      6.92 o 
   1   9   3       15.87       17.87      7.41 o 
   3   9   3      327.47      356.22      7.53 o 
   5   9   3        0.00       -0.25      6.35 o 
   7   9   3        1.83        0.76      6.30 o 
   9   9   3       86.97       45.31     28.06 o 
 -10  10   3       13.49       10.14     14.84 o 
  -8  10   3        3.61        2.64      6.91 o 
  -6  10   3        0.74        1.28      5.89 o 
  -4  10   3      502.49      518.11     10.99 o 
  -2  10   3      138.82      157.18      8.93 o 
   0  10   3       22.74       14.16      7.89 o 
   2  10   3       47.26       16.97     11.85 o 
   4  10   3       38.63       11.66      6.70 o 
   6  10   3      307.29      302.29     22.53 o 
   8  10   3       12.03        4.50      9.26 o 
  -7  11   3        7.53        7.33      7.65 o 
  -5  11   3       23.90        9.50      9.41 o 
  -3  11   3       13.84        1.11     11.15 o 
  -1  11   3       33.88       10.00      9.93 o 
   1  11   3        0.61       -0.71      8.63 o 
   3  11   3        0.11       -0.34      7.94 o 
 -18   0   4       57.41       41.47     12.94 o 
 -16   0   4     7771.19     8300.26     76.22 o 
 -14   0   4       49.64       52.23      7.26 o 
 -12   0   4      706.53      698.25      9.40 o 
 -10   0   4      301.27      336.04      5.46 o 
  -8   0   4      335.22      417.05      4.23 o 
  -6   0   4     1452.18     1439.37     15.18 o 
  -4   0   4      620.10      605.90      4.97 o 
  -2   0   4     1574.93     1501.16      7.36 o 
   0   0   4     1021.12      963.16      8.39 o 
   2   0   4      572.09      518.17      7.55 o 
   4   0   4      865.51      778.71     10.18 o 
   6   0   4        7.13        6.76      6.15 o 
   8   0   4       86.30      107.50      8.71 o 
  10   0   4       30.86       22.22     10.98 o 
  12   0   4      299.92      332.76     12.09 o 
  14   0   4       54.45       40.32     19.70 o 
  16   0   4        1.70       -3.44     14.93 o 
 -19   1   4      380.12      398.08     10.88 o 
 -17   1   4      414.85      437.63      7.82 o 
 -15   1   4      301.35      308.50      6.57 o 
 -13   1   4       56.52       54.88      4.07 o 
 -11   1   4        0.01       -0.82      2.93 o 
  -9   1   4      220.95      230.73      3.03 o 
  -7   1   4     3361.83     3691.07     18.77 o 
  -5   1   4       40.16       48.14      1.14 o 
  -3   1   4    10436.15    10202.55     49.66 o 
  -1   1   4    14835.88    14664.96     40.61 o 
   1   1   4     8424.19     8277.98     26.56 o 
   3   1   4      801.37      788.72      6.44 o 
   5   1   4     1305.49     1328.63      8.82 o 
   7   1   4     1810.23     1700.60      9.69 o 
   9   1   4      578.03      587.54      8.54 o 
  11   1   4      183.30      176.38      7.01 o 
  13   1   4      102.45       76.65      9.30 o 
  15   1   4      120.43       96.06     12.25 o 
 -18   2   4      860.43      936.85     10.74 o 
 -16   2   4        1.03       -0.05      5.01 o 
 -14   2   4     3420.74     3460.20     17.24 o 
 -12   2   4       77.93       70.05      3.63 o 
 -10   2   4       63.63       63.52      2.70 o 
  -8   2   4      238.45      251.40      2.62 o 
  -6   2   4       17.41        9.31      0.57 o 
  -4   2   4     1391.65     1354.13      7.41 o 
  -2   2   4      580.28      533.84      3.26 o 
   0   2   4       97.15       96.27      3.46 o 
   2   2   4        6.69        8.08      1.51 o 
   4   2   4       47.23       53.16      2.48 o 
   6   2   4      374.66      381.80      4.95 o 
   8   2   4       51.64       55.76      4.71 o 
  10   2   4      372.90      368.25      7.75 o 
  12   2   4        0.14       -0.51      5.89 o 
  14   2   4        7.79        2.66      9.33 o 
 -19   3   4       16.18        5.15      7.64 o 
 -17   3   4      134.64       96.57     30.33 o 
 -15   3   4      379.51      405.67      6.78 o 
 -13   3   4      262.81      255.53      4.76 o 
 -11   3   4       97.69       84.76      3.61 o 
  -9   3   4      150.08      146.50      3.38 o 
  -7   3   4      699.14      730.49      5.68 o 
  -5   3   4     5987.18     6447.62     31.01 o 
  -3   3   4      313.78      344.21      2.80 o 
  -1   3   4      594.83      547.91      4.91 o 
   1   3   4      863.91      850.02     11.04 o 
   3   3   4     5486.61     5595.96     45.95 o 
   5   3   4      117.34      110.92      3.39 o 
   7   3   4        2.44        2.90      4.20 o 
   9   3   4      180.67      140.15      5.71 o 
  11   3   4      247.18      221.48      7.63 o 
  13   3   4      142.77       94.12     27.95 o 
  15   3   4       22.41       12.36      9.16 o 
 -18   4   4       35.02       13.28      8.72 o 
 -16   4   4       94.30       53.54     19.39 o 
 -14   4   4        8.15        3.33      4.40 o 
 -12   4   4      354.36      347.31      6.00 o 
 -10   4   4       96.21       99.07      4.17 o 
  -8   4   4        3.62        2.96      1.86 o 
  -6   4   4     1002.75     1017.41      5.10 o 
  -4   4   4      210.47      216.77      2.73 o 
  -2   4   4      592.31      632.71      4.65 o 
   0   4   4     1530.07     1586.46      9.64 o 
   2   4   4      244.10      255.96      5.55 o 
   4   4   4      521.23      593.15      7.85 o 
   6   4   4       99.75       88.71      6.69 o 
   8   4   4      496.46      463.93      7.84 o 
  10   4   4      334.36      336.32      7.44 o 
  12   4   4        0.23        1.74      6.86 o 
  14   4   4       43.76       15.52     10.00 o 
 -17   5   4        0.14        0.58      8.18 o 
 -15   5   4       22.36       15.64      5.95 o 
 -13   5   4       50.12       50.82      5.15 o 
 -11   5   4      318.99      321.80      4.92 o 
  -9   5   4      232.39      197.84      3.49 o 
  -7   5   4       21.97       23.63      2.16 o 
  -5   5   4      437.93      473.35      5.30 o 
  -3   5   4      282.16      332.75      4.01 o 
  -1   5   4       20.91       14.60      3.82 o 
   1   5   4      327.07      367.77      5.92 o 
   3   5   4       82.22       89.66      3.06 o 
   5   5   4      749.88      757.60     12.87 o 
   7   5   4       86.61      115.70      8.90 o 
   9   5   4        0.47        3.28      8.58 o 
  11   5   4      300.09      287.34      8.52 o 
  13   5   4       15.17        7.34      8.20 o 
 -16   6   4        0.01       -1.75     10.17 o 
 -14   6   4       48.24       19.82      8.67 o 
 -12   6   4        2.72        1.68      4.21 o 
 -10   6   4      232.52      236.69      4.30 o 
  -8   6   4      226.40      228.82      3.92 o 
  -6   6   4       41.92       47.91      3.08 o 
  -4   6   4     1054.92     1026.19      7.54 o 
  -2   6   4     2293.64     2383.58     12.51 o 
   0   6   4      463.38      492.65      8.45 o 
   2   6   4      151.85      154.50      3.99 o 
   4   6   4      120.74      120.66      5.09 o 
   6   6   4      199.82      163.47      5.67 o 
   8   6   4      755.20      766.63     17.35 o 
  10   6   4        0.03        0.68     10.84 o 
  12   6   4       21.99       18.12     10.64 o 
 -15   7   4       14.65        9.96     11.56 o 
 -13   7   4       87.58       54.77     17.78 o 
 -11   7   4      167.28      152.25     18.70 o 
  -9   7   4      313.20      322.84      5.89 o 
  -7   7   4      294.77      281.74      6.19 o 
  -5   7   4      133.08      123.06      6.19 o 
  -3   7   4      124.41      137.79      4.94 o 
  -1   7   4      236.77      296.14      7.21 o 
   1   7   4        3.03        3.03      5.20 o 
   3   7   4       28.30       33.36      5.50 o 
   5   7   4       36.62       14.41      5.12 o 
   7   7   4      316.92      284.84      8.90 o 
   9   7   4      579.67      578.39     13.04 o 
  11   7   4       78.28       48.01     28.30 o 
 -14   8   4      198.65      232.75     14.08 o 
 -12   8   4        0.36        0.94      5.24 o 
 -10   8   4      679.90      624.92      7.83 o 
  -8   8   4       20.28       19.93      5.19 o 
  -6   8   4        2.81        4.58      5.01 o 
  -4   8   4      984.58     1052.14     12.55 o 
  -2   8   4      110.00      119.96      7.05 o 
   0   8   4        0.94        0.06      5.51 o 
   2   8   4      138.34      145.76      6.37 o 
   4   8   4       53.53       43.99      5.32 o 
   6   8   4        0.60        0.86      4.89 o 
   8   8   4       44.97       32.20      9.39 o 
  10   8   4      239.71      303.86     11.61 o 
 -13   9   4      360.44      355.56     19.10 o 
 -11   9   4      174.95      197.56     17.63 o 
  -9   9   4        8.59        3.17      4.84 o 
  -7   9   4       64.99       47.56     15.07 o 
  -5   9   4       95.30       61.56     18.34 o 
  -3   9   4        3.11        5.60      7.48 o 
  -1   9   4       27.46       23.33      7.96 o 
   1   9   4       45.62       45.72     10.26 o 
   3   9   4      103.61       96.61     19.42 o 
   5   9   4      106.24       71.83     30.25 o 
   7   9   4        4.34        1.38      8.87 o 
   9   9   4        0.19        4.41      9.43 o 
 -10  10   4        2.52        2.71     17.10 o 
  -8  10   4      101.98       78.65     17.80 o 
  -6  10   4      173.59      169.37     31.85 o 
  -4  10   4        0.08       -1.68      6.99 o 
  -2  10   4       12.23       10.51      7.76 o 
   0  10   4       38.98       25.42      9.32 o 
   2  10   4       23.91        8.13      7.11 o 
   4  10   4       55.81       16.03     13.97 o 
   6  10   4       68.68       22.29     17.83 o 
  -7  11   4       84.04       83.54     16.74 o 
  -5  11   4       87.20       74.38     32.33 o 
  -3  11   4       14.84        8.13     10.14 o 
  -1  11   4        4.19        2.32      8.39 o 
   1  11   4      120.75       25.28     28.67 o 
   3  11   4      142.41       40.39     37.11 o 
 -19   1   5      308.24      311.16     10.16 o 
 -17   1   5       21.76       16.33      5.60 o 
 -15   1   5      519.25      545.60      6.71 o 
 -13   1   5      822.36      839.38      6.56 o 
 -11   1   5     1292.08     1365.74      6.95 o 
  -9   1   5     1164.02     1249.62      5.55 o 
  -7   1   5        6.88        6.60      1.53 o 
  -5   1   5      134.72      186.44      1.95 o 
  -3   1   5     1745.60     1698.87      7.70 o 
  -1   1   5     3264.67     3160.70     16.25 o 
   1   1   5      135.90      164.46      3.91 o 
   3   1   5     1647.29     1598.24      9.37 o 
   5   1   5       90.22       94.00      6.08 o 
   7   1   5      239.45      243.96      7.31 o 
   9   1   5       11.19       12.46      5.95 o 
  11   1   5       51.76       58.83      7.62 o 
  13   1   5        0.77        1.96      7.05 o 
  15   1   5        2.92        2.67      8.47 o 
 -18   2   5       84.51       51.36     17.66 o 
 -16   2   5      146.69      148.66      5.89 o 
 -14   2   5        1.06        2.15      3.67 o 
 -12   2   5      374.37      365.73      4.35 o 
 -10   2   5     2925.50     3018.32     14.44 o 
  -8   2   5       87.91       75.23      1.99 o 
  -6   2   5      746.10      854.83      6.06 o 
  -4   2   5     2012.04     2117.43     13.66 o 
  -2   2   5     1412.40     1348.71      7.54 o 
   0   2   5      726.35      624.35      6.61 o 
   2   2   5       11.57       14.48      3.46 o 
   4   2   5      912.46      947.18      6.67 o 
   6   2   5       13.22       20.53      3.67 o 
   8   2   5      481.35      472.53      6.71 o 
  10   2   5      152.44      146.94      6.64 o 
  12   2   5       49.55       49.55      8.39 o 
  14   2   5       12.14       12.85      8.52 o 
 -19   3   5      202.01      151.47     39.49 o 
 -17   3   5        0.11        0.69      5.39 o 
 -15   3   5       43.21       36.06      6.42 o 
 -13   3   5      848.72      852.45      7.13 o 
 -11   3   5      440.39      392.05      3.96 o 
  -9   3   5       55.72       57.84      2.41 o 
  -7   3   5      265.78      250.29      4.95 o 
  -5   3   5      127.96      127.17      4.10 o 
  -3   3   5      457.64      377.14      2.93 o 
  -1   3   5       12.96       15.24      1.81 o 
   1   3   5      208.38      221.66      4.79 o 
   3   3   5     2366.37     2395.73     14.82 o 
   5   3   5       51.35       55.22      2.86 o 
   7   3   5       36.61       37.38      5.91 o 
   9   3   5       45.05       52.15      5.52 o 
  11   3   5      580.08      539.88      9.80 o 
  13   3   5      516.04      570.53     11.44 o 
 -18   4   5       16.08        5.83      6.63 o 
 -16   4   5       66.26       34.30     10.44 o 
 -14   4   5       16.27        9.40      3.67 o 
 -12   4   5      599.66      617.30      6.68 o 
 -10   4   5      498.16      489.30      3.76 o 
  -8   4   5     1015.46     1009.89      9.86 o 
  -6   4   5      196.14      183.16      5.85 o 
  -4   4   5      783.83      892.17      5.23 o 
  -2   4   5     1154.10     1209.03      9.12 o 
   0   4   5     1018.52      930.36      8.12 o 
   2   4   5      370.92      371.79      9.12 o 
   4   4   5      120.78      120.96      7.73 o 
   6   4   5      472.49      484.00      9.15 o 
   8   4   5      119.77       88.78      5.51 o 
  10   4   5      523.65      485.33      8.35 o 
  12   4   5       78.19       44.01     15.18 o 
  14   4   5      254.91      323.06     12.88 o 
 -17   5   5       12.15        4.14     10.28 o 
 -15   5   5       72.35       43.02      7.42 o 
 -13   5   5       35.94       33.24      3.46 o 
 -11   5   5        6.53        7.34      2.47 o 
  -9   5   5      296.88      309.45      2.64 o 
  -7   5   5       33.58       29.67      1.35 o 
  -5   5   5        3.75        8.37      3.49 o 
  -3   5   5      111.30      105.90      3.15 o 
  -1   5   5      388.11      396.66      5.50 o 
   1   5   5      125.03      120.43      2.54 o 
   3   5   5       13.65       18.30      5.51 o 
   5   5   5     1013.52     1036.65     11.35 o 
   7   5   5        2.98        6.47      7.33 o 
   9   5   5      361.05      302.09     13.44 o 
  11   5   5       77.62       44.70     33.36 o 
  13   5   5      517.98      565.51     19.07 o 
 -16   6   5       44.42       19.28     12.37 o 
 -14   6   5        7.14        6.68      4.55 o 
 -12   6   5       26.77       21.15      4.34 o 
 -10   6   5       97.26       94.57      3.50 o 
  -8   6   5       17.77       17.85      2.35 o 
  -6   6   5       11.97       12.90      4.14 o 
  -4   6   5       33.37       36.93      3.27 o 
  -2   6   5      226.52      248.13      5.21 o 
   0   6   5      262.33      301.88      6.99 o 
   2   6   5      171.42      163.36      3.65 o 
   4   6   5      164.64      157.91      7.20 o 
   6   6   5        0.17       -0.52      7.09 o 
   8   6   5      454.99      421.85     14.39 o 
  10   6   5       62.12       23.62     20.82 o 
  12   6   5       40.78       11.53     12.88 o 
 -15   7   5        2.08        1.96     11.79 o 
 -13   7   5       78.63       34.33     28.30 o 
 -11   7   5        5.79        4.28      3.24 o 
  -9   7   5        3.68        2.68      3.13 o 
  -7   7   5      255.25      251.10      6.12 o 
  -5   7   5        2.28        3.46      4.11 o 
  -3   7   5      175.78      165.54      5.59 o 
  -1   7   5      135.48      131.72      5.89 o 
   1   7   5      241.77      242.85      5.89 o 
   3   7   5       30.01       26.69      4.64 o 
   5   7   5       26.33       10.89      4.94 o 
   7   7   5        4.89        7.64      7.60 o 
   9   7   5       11.41        8.74     15.37 o 
  11   7   5      219.12      250.44     15.32 o 
 -14   8   5        7.45        1.33     10.13 o 
 -12   8   5        5.75        0.75     10.76 o 
 -10   8   5       92.63       78.71     24.85 o 
  -8   8   5       29.03       22.46      3.87 o 
  -6   8   5      177.41      182.74      7.39 o 
  -4   8   5        7.92        3.96      6.20 o 
  -2   8   5       11.38        9.13      8.54 o 
   0   8   5      133.53      137.53      8.13 o 
   2   8   5      438.11      461.42      6.67 o 
   4   8   5      376.95      358.68      6.31 o 
   6   8   5        2.71        0.36      7.59 o 
   8   8   5      225.86      242.93     10.88 o 
  10   8   5        2.11       -0.73     11.34 o 
 -13   9   5        1.21       -1.37     13.54 o 
 -11   9   5       54.91       44.99     36.59 o 
  -9   9   5        0.66        0.23      4.57 o 
  -7   9   5        0.01       -0.06      4.91 o 
  -5   9   5      645.38      658.82     13.70 o 
  -3   9   5      156.22      163.12      7.53 o 
  -1   9   5       51.95       47.42      8.38 o 
   1   9   5       29.97       24.28      6.79 o 
   3   9   5      207.33      222.52      7.07 o 
   5   9   5       94.36       16.46     16.67 o 
   7   9   5        1.08       -0.49      8.98 o 
 -10  10   5       18.26       19.07     15.25 o 
  -8  10   5      346.15      393.19     27.78 o 
  -6  10   5        0.69       -0.28      7.05 o 
  -4  10   5        9.93        6.25      8.02 o 
  -2  10   5       44.78       25.91     13.02 o 
   0  10   5      305.54      338.78     11.90 o 
   2  10   5       55.64       33.03     18.16 o 
   4  10   5        3.92        0.43      7.77 o 
   6  10   5        5.25        4.23      9.14 o 
  -7  11   5      125.76      122.18     26.85 o 
  -5  11   5       15.09        4.95      9.50 o 
  -3  11   5      159.82      123.32     88.88 o 
  -1  11   5      256.89      269.45     12.45 o 
   1  11   5       71.27       29.13     16.98 o 
 -20   0   6        7.10        7.20     10.25 o 
 -18   0   6      219.77      220.30      9.81 o 
 -16   0   6      277.39      288.48      8.46 o 
 -14   0   6       22.84       30.39      5.53 o 
 -12   0   6      336.85      347.15      5.98 o 
 -10   0   6     4692.79     4856.11     23.32 o 
  -8   0   6     2216.09     2430.84     13.16 o 
  -6   0   6     1463.41     1438.05      9.40 o 
  -4   0   6      148.50      157.59      3.28 o 
  -2   0   6     2406.98     2346.06     13.87 o 
   0   0   6    14407.76    15425.21     70.25 o 
   2   0   6      194.37      219.70      7.37 o 
   4   0   6      840.10      773.66     10.87 o 
   6   0   6      374.47      393.22     12.38 o 
   8   0   6     1718.16     1724.31     19.02 o 
  10   0   6        0.38        4.57     10.75 o 
  12   0   6       26.62       19.66     12.96 o 
  14   0   6       47.25       67.09     14.54 o 
 -19   1   6        9.92        2.59      7.27 o 
 -17   1   6      131.87      137.00     13.61 o 
 -15   1   6       82.74       71.74      5.33 o 
 -13   1   6      281.91      296.73      4.75 o 
 -11   1   6       31.42       35.02      2.58 o 
  -9   1   6       95.81      120.61      2.40 o 
  -7   1   6      194.03      224.50      2.57 o 
  -5   1   6       57.92       50.53      1.90 o 
  -3   1   6     1584.18     1652.42      6.01 o 
  -1   1   6     1179.13     1257.76      6.67 o 
   1   1   6     1893.17     1934.78     10.47 o 
   3   1   6     1680.01     1613.89     18.31 o 
   5   1   6      827.59      838.39      9.69 o 
   7   1   6       63.97       73.45      7.37 o 
   9   1   6      451.51      452.97      9.08 o 
  11   1   6      170.29      182.24      9.02 o 
  13   1   6       63.36       56.56      8.71 o 
 -20   2   6       78.19       45.38     17.75 o 
 -18   2   6      154.95      154.04     14.46 o 
 -16   2   6       90.85       96.64      5.13 o 
 -14   2   6       20.99       23.65      3.66 o 
 -12   2   6      752.91      799.21      5.47 o 
 -10   2   6       51.96       62.14      2.52 o 
  -8   2   6     1084.31     1037.15      7.37 o 
  -6   2   6      190.88      215.69      4.01 o 
  -4   2   6      576.40      549.79      3.43 o 
  -2   2   6      701.87      696.60      4.37 o 
   0   2   6      792.74      736.71      7.81 o 
   2   2   6     3179.12     3118.67     21.90 o 
   4   2   6      106.99      113.97      3.91 o 
   6   2   6      120.93      118.62      4.76 o 
   8   2   6      669.31      658.23      8.86 o 
  10   2   6      329.62      338.80      7.95 o 
  12   2   6       36.14       26.38      7.76 o 
  14   2   6       49.66       38.70      9.43 o 
 -19   3   6      104.94       45.27     26.94 o 
 -17   3   6        0.10       -0.48      6.65 o 
 -15   3   6      112.58      110.75      4.83 o 
 -13   3   6      320.46      316.34      4.01 o 
 -11   3   6       64.77       61.35      1.75 o 
  -9   3   6      125.92      128.29      5.31 o 
  -7   3   6      255.58      257.63      4.97 o 
  -5   3   6     2948.27     3057.24     14.21 o 
  -3   3   6      978.75      928.86      5.72 o 
  -1   3   6       29.07       33.02      3.10 o 
   1   3   6      228.01      273.57      6.20 o 
   3   3   6      259.84      266.84      7.37 o 
   5   3   6      125.00      152.65      3.15 o 
   7   3   6        0.80        1.56      4.61 o 
   9   3   6      508.76      520.38     10.80 o 
  11   3   6      568.39      567.42      9.86 o 
  13   3   6       16.68        8.22      9.22 o 
 -18   4   6        8.12        7.04     11.50 o 
 -16   4   6        2.22        1.89      3.87 o 
 -14   4   6      180.39      179.15      4.76 o 
 -12   4   6       67.12       68.43      1.97 o 
 -10   4   6       88.03       80.80      5.32 o 
  -8   4   6      104.52      111.15      5.78 o 
  -6   4   6      207.97      209.01      5.44 o 
  -4   4   6        4.67        1.25      1.54 o 
  -2   4   6      496.79      476.69      4.28 o 
   0   4   6        3.51        4.75      3.55 o 
   2   4   6      220.14      220.75      7.05 o 
   4   4   6       10.29       12.67      6.06 o 
   6   4   6      213.63      196.78      9.71 o 
   8   4   6        2.27        2.19      5.58 o 
  10   4   6      757.14      799.40     11.79 o 
  12   4   6      260.55      245.67     12.75 o 
 -17   5   6        4.68        1.34      8.41 o 
 -15   5   6       29.29       10.48      3.61 o 
 -13   5   6      181.12      189.44      3.00 o 
 -11   5   6      374.29      340.08     10.38 o 
  -9   5   6      361.68      328.39      9.36 o 
  -7   5   6     1570.58     1635.59     17.69 o 
  -5   5   6     1327.08     1342.19     14.83 o 
  -3   5   6      344.00      342.80      5.05 o 
  -1   5   6       67.99       72.52      4.97 o 
   1   5   6      482.09      470.59      7.93 o 
   3   5   6      477.54      476.91      9.29 o 
   5   5   6       27.67       31.94      7.97 o 
   7   5   6       28.15       37.09      8.67 o 
   9   5   6        9.22       11.09      9.55 o 
  11   5   6      102.22       31.25     27.40 o 
 -16   6   6       97.13       37.71     27.76 o 
 -14   6   6        1.13       -0.84      7.86 o 
 -12   6   6        0.08        0.77      8.21 o 
 -10   6   6        0.20        2.44      8.43 o 
  -8   6   6       35.06       43.92      7.52 o 
  -6   6   6      118.02      122.88      4.66 o 
  -4   6   6       38.02       32.93      3.43 o 
  -2   6   6       93.18       85.62      5.49 o 
   0   6   6      103.98       88.93     11.75 o 
   2   6   6      110.32       97.52      6.59 o 
   4   6   6      265.19      255.64      9.86 o 
   6   6   6        3.52        3.79      7.80 o 
   8   6   6       23.97       13.58     10.60 o 
  10   6   6        1.25        0.14     10.26 o 
 -15   7   6      313.44      383.35     12.79 o 
 -13   7   6       34.38       11.44     12.83 o 
 -11   7   6      203.22      223.54     11.99 o 
  -9   7   6     1277.28     1259.22     13.15 o 
  -7   7   6      703.29      689.30      5.39 o 
  -5   7   6       26.00       25.27      4.21 o 
  -3   7   6      175.11      177.77      5.59 o 
  -1   7   6      664.24      665.77      8.65 o 
   1   7   6      102.18      106.47      4.37 o 
   3   7   6      134.72      132.70      7.39 o 
   5   7   6      472.79      452.19     10.46 o 
   7   7   6      288.12      321.41     10.22 o 
   9   7   6        4.51       -2.35     10.23 o 
 -14   8   6       17.12        7.48     12.87 o 
 -12   8   6        0.09        1.21     11.11 o 
 -10   8   6        0.58        1.64      9.02 o 
  -8   8   6        0.01        0.84      2.78 o 
  -6   8   6        9.95        4.86      4.98 o 
  -4   8   6      188.39      195.98     11.00 o 
  -2   8   6       70.03       65.44      7.28 o 
   0   8   6       19.40       19.02      5.72 o 
   2   8   6      129.63      135.96      4.50 o 
   4   8   6      106.04      111.62      8.49 o 
   6   8   6       28.73        7.33      8.78 o 
   8   8   6        0.09       -1.27      9.03 o 
 -13   9   6      248.87      318.09     15.63 o 
 -11   9   6        4.74        0.00     13.23 o 
  -9   9   6       71.15       57.25     22.99 o 
  -7   9   6       72.84       79.89      5.71 o 
  -5   9   6      290.59      301.68      8.87 o 
  -3   9   6        3.03        0.27      5.95 o 
  -1   9   6        0.00        1.67      6.79 o 
   1   9   6       49.82       42.44      6.40 o 
   3   9   6      431.96      415.53     10.98 o 
   5   9   6       76.29       36.96     25.80 o 
   7   9   6       25.90        0.13      9.28 o 
 -10  10   6       19.71       23.39     16.12 o 
  -8  10   6       22.60       22.52     15.09 o 
  -6  10   6       65.18       32.42     15.53 o 
  -4  10   6      159.74      131.56     41.80 o 
  -2  10   6       30.47       31.50      8.01 o 
   0  10   6      112.39      102.56     10.04 o 
   2  10   6        0.22       -0.61      8.03 o 
   4  10   6       10.45        3.04      8.80 o 
  -5  11   6       31.21       18.11     20.53 o 
  -3  11   6       20.96       21.48      9.02 o 
  -1  11   6       98.08       95.63     11.89 o 
 -19   1   7       10.04        7.45      6.86 o 
 -17   1   7       93.61       85.71      6.59 o 
 -15   1   7       74.72       75.57      4.45 o 
 -13   1   7        9.10       13.83      3.70 o 
 -11   1   7       13.66       12.57      2.93 o 
  -9   1   7      154.41      161.56      2.57 o 
  -7   1   7       35.12       49.76      1.92 o 
  -5   1   7       14.80       21.50      2.01 o 
  -3   1   7     2535.96     2814.19     10.95 o 
  -1   1   7       93.14       88.29      3.49 o 
   1   1   7      436.02      526.00      6.91 o 
   3   1   7     1444.47     1406.66     10.66 o 
   5   1   7     2513.82     2414.22     15.36 o 
   7   1   7     2056.57     2105.74     15.09 o 
   9   1   7       61.88       64.95      7.62 o 
  11   1   7      164.55      164.97      9.17 o 
  13   1   7       19.13       16.78      8.37 o 
 -20   2   7        3.03        2.04      7.25 o 
 -18   2   7      104.37       97.08     16.22 o 
 -16   2   7      171.19      187.93      5.74 o 
 -14   2   7      242.94      253.88      4.59 o 
 -12   2   7       87.22      104.10      2.59 o 
 -10   2   7        0.32        0.09      1.17 o 
  -8   2   7      322.27      305.43      5.05 o 
  -6   2   7     2107.34     2044.68     11.15 o 
  -4   2   7     1989.85     2118.20      8.29 o 
  -2   2   7      665.26      728.11      4.83 o 
   0   2   7      829.18      862.33      5.03 o 
   2   2   7      673.23      617.69      7.87 o 
   4   2   7      694.49      691.77      5.97 o 
   6   2   7     1333.97     1275.95      9.06 o 
   8   2   7       12.97       15.30      7.18 o 
  10   2   7      632.96      643.83     11.05 o 
  12   2   7        1.41        1.55      8.06 o 
 -19   3   7       76.77       69.30     32.49 o 
 -17   3   7        0.13        0.37      4.70 o 
 -15   3   7       23.09       15.34      3.18 o 
 -13   3   7       51.52       54.21      2.47 o 
 -11   3   7      117.21      109.14      5.63 o 
  -9   3   7       17.89       17.38      4.18 o 
  -7   3   7        5.73        7.42      4.30 o 
  -5   3   7      103.35      114.96      4.92 o 
  -3   3   7     1355.29     1409.75     13.96 o 
  -1   3   7      521.15      536.20      6.74 o 
   1   3   7        0.48        1.58      4.33 o 
   3   3   7     1243.52     1298.29     12.67 o 
   5   3   7      648.77      635.04     12.94 o 
   7   3   7      245.43      250.80      7.73 o 
   9   3   7      519.55      549.88     10.08 o 
  11   3   7       16.00        8.30      9.12 o 
 -18   4   7      138.17       94.92     40.23 o 
 -16   4   7      375.96      415.27     10.32 o 
 -14   4   7       19.73       12.76      3.22 o 
 -12   4   7       17.47       11.13      6.41 o 
 -10   4   7       88.78      111.45      6.79 o 
  -8   4   7      614.39      588.06      7.93 o 
  -6   4   7      328.21      392.95      6.10 o 
  -4   4   7      865.85      801.49      5.21 o 
  -2   4   7       12.68       11.79      2.57 o 
   0   4   7      724.68      731.69      8.31 o 
   2   4   7     1101.52     1167.88     11.70 o 
   4   4   7        0.00        1.91      6.05 o 
   6   4   7       70.11       87.11      8.62 o 
   8   4   7      222.69      215.80     12.11 o 
  10   4   7       41.77       15.12     14.78 o 
  12   4   7     1078.22     1158.11     22.95 o 
 -17   5   7      281.29      359.20     11.87 o 
 -15   5   7       67.74       49.36     17.72 o 
 -13   5   7       30.54       18.62      9.21 o 
 -11   5   7        0.45        0.05      5.99 o 
  -9   5   7     1442.88     1389.44     12.12 o 
  -7   5   7       20.96        4.05      4.96 o 
  -5   5   7     1183.26     1232.70      6.59 o 
  -3   5   7      231.29      245.90      4.46 o 
  -1   5   7        0.52       -0.19      3.86 o 
   1   5   7       77.37       84.54      6.07 o 
   3   5   7        6.33        6.37      6.33 o 
   5   5   7       70.73       61.76      9.30 o 
   7   5   7       51.18       43.07     14.65 o 
   9   5   7       78.79       27.86     24.78 o 
  11   5   7      321.39      356.57     14.69 o 
 -16   6   7       33.22        4.14     10.89 o 
 -14   6   7        0.18       -1.20      7.73 o 
 -12   6   7       67.08       39.49     19.69 o 
 -10   6   7       54.30       19.85      7.05 o 
  -8   6   7      161.37      141.80      9.60 o 
  -6   6   7       63.76       67.19      4.12 o 
  -4   6   7        1.57        0.03      3.47 o 
  -2   6   7       14.74       15.29      3.11 o 
   0   6   7      387.25      394.71      8.41 o 
   2   6   7       85.48       88.77      7.23 o 
   4   6   7       21.93       22.95      7.43 o 
   6   6   7        7.58       12.44      8.89 o 
   8   6   7       49.79       16.04     16.59 o 
  10   6   7       13.48        2.87     11.15 o 
 -15   7   7       53.93       14.25     14.01 o 
 -13   7   7       70.06       25.03     20.44 o 
 -11   7   7      324.71      327.06     11.96 o 
  -9   7   7        9.94       12.80      8.93 o 
  -7   7   7      101.01       91.23      3.39 o 
  -5   7   7       38.36       30.86      4.20 o 
  -3   7   7       28.18       31.01      5.66 o 
  -1   7   7       66.57       60.72     11.29 o 
   1   7   7       18.75       21.10      7.39 o 
   3   7   7       19.05       24.82      7.81 o 
   5   7   7        0.54        0.22      7.61 o 
   7   7   7       12.01        9.06     10.62 o 
   9   7   7        2.55        4.48     11.33 o 
 -14   8   7       31.01       22.39     13.14 o 
 -12   8   7       44.82       21.69     19.57 o 
 -10   8   7       49.00       24.02     12.38 o 
  -8   8   7        7.04        1.96      2.69 o 
  -6   8   7       39.81       37.20      6.73 o 
  -4   8   7       93.99       92.67      8.01 o 
  -2   8   7       77.75       59.13      6.49 o 
   0   8   7       56.32       53.23      6.18 o 
   2   8   7       55.47       52.69      8.49 o 
   4   8   7        7.51        4.88      7.98 o 
   6   8   7       30.40        9.01      9.38 o 
   8   8   7        6.48       -0.39     10.01 o 
 -13   9   7      310.14      291.91    164.88 o 
 -11   9   7       50.45        0.00     11.52 o 
  -9   9   7        2.13        4.00     11.10 o 
  -7   9   7       53.35       62.22     13.03 o 
  -5   9   7      639.48      667.57     10.80 o 
  -3   9   7        5.55       11.30      7.41 o 
  -1   9   7      102.28      121.72      8.78 o 
   1   9   7       70.87       66.41     10.63 o 
   3   9   7       55.73       38.28     13.21 o 
   5   9   7      192.43      184.53     32.07 o 
 -10  10   7       85.34       68.35     52.65 o 
  -8  10   7       20.64       30.49     18.95 o 
  -6  10   7        0.26        3.67     14.02 o 
  -4  10   7       19.95       17.70      6.88 o 
  -2  10   7       39.15       32.17      9.66 o 
   0  10   7        0.56        0.97      8.07 o 
   2  10   7      179.04      169.17     30.86 o 
 -20   0   8       32.25       25.63      9.41 o 
 -18   0   8        0.52        3.38     10.19 o 
 -16   0   8        0.71        4.34      5.87 o 
 -14   0   8       53.10       63.62      8.12 o 
 -12   0   8        2.92        9.45      4.30 o 
 -10   0   8      323.01      340.10      4.70 o 
  -8   0   8       20.92       29.92      3.58 o 
  -6   0   8      385.15      424.23      4.53 o 
  -4   0   8     1506.51     1511.13     20.13 o 
  -2   0   8      175.50      110.49      4.88 o 
   0   0   8     1400.56     1323.47     12.68 o 
   2   0   8      159.14      134.47      8.03 o 
   4   0   8     2328.28     2275.84     22.18 o 
   6   0   8     9936.76    10056.04     57.43 o 
   8   0   8      464.38      446.18     15.03 o 
  10   0   8      244.96      271.76     15.95 o 
  12   0   8      162.95      186.01     16.05 o 
 -19   1   8      111.11      119.72      9.20 o 
 -17   1   8      456.30      511.63      7.32 o 
 -15   1   8      950.31      993.26      8.89 o 
 -13   1   8      149.81      154.76      3.66 o 
 -11   1   8      323.93      321.06      3.51 o 
  -9   1   8      348.57      348.98      3.88 o 
  -7   1   8      275.32      260.00      3.16 o 
  -5   1   8     1238.39     1269.40      6.27 o 
  -3   1   8      834.75      898.34      5.51 o 
  -1   1   8      399.50      373.85      4.41 o 
   1   1   8       61.90       78.05      5.52 o 
   3   1   8      873.21      871.81     10.22 o 
   5   1   8       46.86       48.69      7.53 o 
   7   1   8     1263.20     1273.67     16.24 o 
   9   1   8       21.52       11.33      7.66 o 
  11   1   8        1.41       -0.63      7.32 o 
 -20   2   8        4.83        7.92      9.41 o 
 -18   2   8       17.48       14.46      5.55 o 
 -16   2   8        4.84        3.23      4.28 o 
 -14   2   8        0.42        4.59      3.03 o 
 -12   2   8      189.98      198.12      2.78 o 
 -10   2   8      100.65       88.87      4.54 o 
  -8   2   8       63.23       59.98      3.08 o 
  -6   2   8     1450.64     1497.64      7.62 o 
  -4   2   8      105.52       91.67      2.43 o 
  -2   2   8      273.87      270.79      3.77 o 
   0   2   8        0.55        3.99      1.57 o 
   2   2   8     1220.69     1176.29      9.54 o 
   4   2   8     2209.00     2216.37     11.79 o 
   6   2   8       52.30       52.03      4.69 o 
   8   2   8     2414.84     2476.24     21.96 o 
  10   2   8      189.26      204.05     25.05 o 
  12   2   8       16.74       11.77     12.09 o 
 -19   3   8       19.95       10.87      9.47 o 
 -17   3   8       59.91       46.48     11.79 o 
 -15   3   8       73.89       68.27      3.45 o 
 -13   3   8     1477.90     1395.40     12.73 o 
 -11   3   8       61.14       61.92      5.29 o 
  -9   3   8       58.44       47.23      5.73 o 
  -7   3   8      248.18      299.73      9.43 o 
  -5   3   8      600.06      626.98      7.82 o 
  -3   3   8      380.14      420.88      4.37 o 
  -1   3   8       91.04       89.11     17.99 o 
   1   3   8     1850.88     1784.47     15.50 o 
   3   3   8       75.73       73.27      7.13 o 
   5   3   8      122.17      106.95      8.54 o 
   7   3   8      174.23      169.87      5.88 o 
   9   3   8      316.85      300.69     10.30 o 
  11   3   8        0.93        0.62     10.31 o 
 -18   4   8       50.51       31.19     13.11 o 
 -16   4   8      113.61       81.25     39.77 o 
 -14   4   8       83.20       66.93      7.22 o 
 -12   4   8      395.94      323.93      8.16 o 
 -10   4   8      172.31      167.81      6.89 o 
  -8   4   8      756.13      766.02      8.27 o 
  -6   4   8     1290.57     1284.22     24.29 o 
  -4   4   8      159.27      149.57      3.45 o 
  -2   4   8        4.14        3.47      4.79 o 
   0   4   8       63.08       70.34      5.52 o 
   2   4   8     1573.70     1527.21     14.00 o 
   4   4   8        1.49        2.46      6.93 o 
   6   4   8      108.47      106.61      9.51 o 
   8   4   8       19.40        0.37      9.05 o 
  10   4   8      120.98       51.25     37.47 o 
 -17   5   8        0.52        1.54      8.15 o 
 -15   5   8      111.55       68.29     28.69 o 
 -13   5   8       26.96       15.75      9.06 o 
 -11   5   8      255.89      242.99      8.72 o 
  -9   5   8       54.69       59.73     13.57 o 
  -7   5   8       18.64       24.91      6.22 o 
  -5   5   8     1275.06     1219.49      6.70 o 
  -3   5   8        3.91        5.51      3.25 o 
  -1   5   8      571.55      587.53      7.78 o 
   1   5   8        4.43       12.08      6.08 o 
   3   5   8       43.53       48.74      7.61 o 
   5   5   8      127.19      129.96      9.51 o 
   7   5   8        9.18        3.31     10.00 o 
   9   5   8       12.96        6.74     12.21 o 
 -16   6   8       38.05       27.89     15.61 o 
 -14   6   8      137.46       18.59     21.89 o 
 -12   6   8        0.27       -0.81      7.11 o 
 -10   6   8       25.23       32.59      8.19 o 
  -8   6   8     1213.74     1176.49     12.14 o 
  -6   6   8       28.84       27.09      3.90 o 
  -4   6   8      504.50      533.89      7.59 o 
  -2   6   8       87.39       76.77      3.36 o 
   0   6   8      474.16      496.03      7.93 o 
   2   6   8       10.97        7.92      7.06 o 
   4   6   8       25.49       18.62      7.48 o 
   6   6   8       37.28       14.41     16.15 o 
   8   6   8       13.13        8.02     12.12 o 
 -15   7   8        1.49        1.95      9.60 o 
 -13   7   8       11.20        2.67      9.21 o 
 -11   7   8      129.02       86.09     18.51 o 
  -9   7   8      608.20      581.06     11.41 o 
  -7   7   8      375.91      316.54      9.26 o 
  -5   7   8      130.24      134.84      3.97 o 
  -3   7   8     1779.99     1819.00     23.92 o 
  -1   7   8        5.56        8.90      5.61 o 
   1   7   8      833.70      873.29     10.50 o 
   3   7   8      353.32      381.05     10.58 o 
   5   7   8        5.51        5.01      8.79 o 
   7   7   8        5.28        2.11      9.96 o 
 -14   8   8       55.85       52.83     26.66 o 
 -12   8   8        2.10       -1.36      8.95 o 
 -10   8   8       26.95        4.97      9.12 o 
  -8   8   8       63.20       36.65     16.86 o 
  -6   8   8      502.51      488.18      7.79 o 
  -4   8   8        2.31        2.36      5.29 o 
  -2   8   8       28.61       20.80      7.62 o 
   0   8   8      624.55      658.86     10.96 o 
   2   8   8        7.70        9.95      7.54 o 
   4   8   8        1.48        3.88      8.85 o 
   6   8   8        1.85        2.06      9.30 o 
 -11   9   8       95.34       39.83     42.26 o 
  -9   9   8       10.50        6.50     11.54 o 
  -7   9   8        5.97       -0.18     15.10 o 
  -5   9   8      523.93      502.67      9.11 o 
  -3   9   8       13.42        9.81      7.70 o 
  -1   9   8       43.89       43.78      8.54 o 
   1   9   8       10.09        8.74      8.87 o 
   3   9   8      511.04      528.69     12.84 o 
  -8  10   8        0.95       11.35     20.77 o 
  -6  10   8       36.61       23.88     15.70 o 
  -4  10   8        0.25        0.77      9.26 o 
  -2  10   8       53.91       49.79      9.41 o 
   0  10   8        3.31        6.24      9.32 o 
 -19   1   9      110.93      105.47      9.00 o 
 -17   1   9      258.99      245.84      7.39 o 
 -15   1   9       38.72       27.36      3.84 o 
 -13   1   9      174.22      180.07      4.15 o 
 -11   1   9      347.26      356.87      4.81 o 
  -9   1   9       22.50       18.45      2.39 o 
  -7   1   9        4.75        6.75      2.66 o 
  -5   1   9      278.95      270.00      3.62 o 
  -3   1   9        2.08       -0.84      2.80 o 
  -1   1   9        4.14       -0.45      4.04 o 
   1   1   9      173.06      203.80      4.47 o 
   3   1   9      639.30      629.07      8.84 o 
   5   1   9       65.78       64.75      9.01 o 
   7   1   9       80.84       78.71      8.99 o 
   9   1   9      281.89      261.11      9.55 o 
  11   1   9      143.04      160.10     21.69 o 
 -20   2   9       34.03       37.51     10.31 o 
 -18   2   9       50.42       42.72      8.94 o 
 -16   2   9       14.57        7.45      3.68 o 
 -14   2   9       15.27       11.07      2.65 o 
 -12   2   9      367.06      316.86      3.94 o 
 -10   2   9       60.55       71.19      6.07 o 
  -8   2   9      652.44      604.94      4.88 o 
  -6   2   9      117.32      125.07      2.80 o 
  -4   2   9      100.90       91.04      3.15 o 
  -2   2   9       32.97       26.35      3.83 o 
   0   2   9      441.49      457.25      6.82 o 
   2   2   9      844.04      805.05      9.26 o 
   4   2   9     1231.63     1200.70     10.49 o 
   6   2   9       77.19       82.11      5.32 o 
   8   2   9       13.83        7.55      6.07 o 
  10   2   9      198.53      185.54     32.52 o 
 -19   3   9        3.97        6.57      9.22 o 
 -17   3   9        0.17        1.72      8.39 o 
 -15   3   9        6.48       12.50      6.70 o 
 -13   3   9      534.38      498.71      8.76 o 
 -11   3   9      311.95      323.77      7.12 o 
  -9   3   9     1199.62     1151.54     10.01 o 
  -7   3   9       27.20       29.81      1.85 o 
  -5   3   9     1441.55     1527.37      8.92 o 
  -3   3   9     1963.41     1881.92     14.93 o 
  -1   3   9       53.95       69.10      6.60 o 
   1   3   9     1186.72     1182.22     11.57 o 
   3   3   9      620.27      624.89     11.48 o 
   5   3   9       48.57       39.71      9.76 o 
   7   3   9        2.82        0.78      3.15 o 
   9   3   9       67.13       79.13     19.58 o 
 -18   4   9        0.00       -0.07      9.09 o 
 -16   4   9       51.51       37.32     15.08 o 
 -14   4   9       38.98       50.80      7.21 o 
 -12   4   9       46.96       24.16      6.93 o 
 -10   4   9      169.73      129.19      6.71 o 
  -8   4   9       40.99       24.91     13.60 o 
  -6   4   9      504.61      479.24     10.33 o 
  -4   4   9       12.94       13.91      2.80 o 
  -2   4   9      518.43      550.02      6.67 o 
   0   4   9     1535.74     1544.29     12.65 o 
   2   4   9      312.25      309.36      8.71 o 
   4   4   9        2.45        3.98      8.78 o 
   6   4   9      115.42       94.62     32.86 o 
   8   4   9        1.74       -1.04     11.25 o 
  10   4   9      156.28      176.63     52.64 o 
 -17   5   9      126.12       64.06     29.47 o 
 -15   5   9        3.38        1.76      8.94 o 
 -13   5   9        3.14        9.17      8.29 o 
 -11   5   9     1186.18     1043.99     12.99 o 
  -9   5   9       72.99       57.04     12.71 o 
  -7   5   9       78.93       98.73      6.92 o 
  -5   5   9       73.92       67.61      3.19 o 
  -3   5   9     2461.11     2531.77     13.73 o 
  -1   5   9     3176.75     3228.31     18.59 o 
   1   5   9      707.35      708.39      9.53 o 
   3   5   9       54.95       59.69      8.32 o 
   5   5   9       21.95        5.15      8.67 o 
   7   5   9       42.72       20.01     19.97 o 
   9   5   9       86.58       32.54     26.68 o 
 -16   6   9       16.75       10.92     10.01 o 
 -14   6   9       79.86       23.55     19.84 o 
 -12   6   9      149.19      125.75     27.58 o 
 -10   6   9       16.89       13.96      8.20 o 
  -8   6   9      103.84       52.66     24.53 o 
  -6   6   9       10.94        7.15      2.85 o 
  -4   6   9       67.02       69.27     12.13 o 
  -2   6   9     2910.42     3015.46     17.72 o 
   0   6   9       42.21       42.15      7.14 o 
   2   6   9       39.78       47.98      8.89 o 
   4   6   9       38.00       16.40     12.80 o 
   6   6   9      102.68        0.70     11.03 o 
   8   6   9       57.54       28.58     26.37 o 
 -15   7   9       23.30       14.80     16.15 o 
 -13   7   9       23.49        2.51      8.69 o 
 -11   7   9       10.47        8.40      9.17 o 
  -9   7   9        0.06        3.34      7.40 o 
  -7   7   9        0.01       -0.69      7.62 o 
  -5   7   9      596.73      622.32      5.94 o 
  -3   7   9      192.43      195.83      5.31 o 
  -1   7   9      205.02      215.53     10.27 o 
   1   7   9       78.35       75.14      9.71 o 
   3   7   9       10.34       14.03      9.58 o 
   5   7   9        0.00        0.25      9.30 o 
   7   7   9        4.37        1.14     10.90 o 
 -14   8   9      237.29      280.05     13.84 o 
 -12   8   9      259.94      283.72     12.08 o 
 -10   8   9       18.21        3.42      9.68 o 
  -8   8   9       33.63       12.13     12.35 o 
  -6   8   9       36.24       29.38      5.72 o 
  -4   8   9      857.51      864.88      8.48 o 
  -2   8   9      385.18      401.34      8.83 o 
   0   8   9      768.72      810.84     12.31 o 
   2   8   9      114.12       96.35     11.92 o 
   4   8   9       26.01        9.35      8.73 o 
 -11   9   9      270.09      296.53     14.37 o 
  -9   9   9       35.76       22.03     11.60 o 
  -7   9   9       51.30       28.48     18.16 o 
  -5   9   9       37.42       20.98      6.90 o 
  -3   9   9        2.48       -0.58      7.25 o 
  -1   9   9      395.62      417.87     11.02 o 
   1   9   9      252.35      271.08     11.67 o 
   3   9   9      134.88       69.25     34.76 o 
  -8  10   9       62.73       14.24     21.61 o 
  -6  10   9      336.55      335.86     19.64 o 
  -4  10   9       16.98       15.76     16.05 o 
  -2  10   9       48.44       40.68      8.59 o 
 -20   0  10       28.40        8.00     10.97 o 
 -18   0  10        4.49        6.85      8.04 o 
 -16   0  10     1465.75     1503.23     13.99 o 
 -14   0  10       56.54       58.11      5.57 o 
 -12   0  10     1192.78     1203.39     11.05 o 
 -10   0  10      583.34      597.48      7.66 o 
  -8   0  10      568.52      558.05     15.67 o 
  -6   0  10        3.36       12.75      4.47 o 
  -4   0  10      232.83      317.88      8.58 o 
  -2   0  10      698.63      726.47      9.64 o 
   0   0  10       22.18       18.42      5.07 o 
   2   0  10        7.12       10.99      8.62 o 
   4   0  10       46.29       39.08     10.58 o 
   6   0  10      116.26      108.22     13.06 o 
   8   0  10      211.27      216.15     15.61 o 
  10   0  10      536.61      600.69     15.11 o 
 -19   1  10      189.63      196.61      9.55 o 
 -17   1  10      347.65      342.22      6.03 o 
 -15   1  10        4.95        4.87      3.60 o 
 -13   1  10      313.77      314.42      5.30 o 
 -11   1  10     1138.84     1113.00      6.55 o 
  -9   1  10      103.95       89.03      3.04 o 
  -7   1  10     1504.81     1538.16      7.24 o 
  -5   1  10       26.41       20.22      3.36 o 
  -3   1  10        3.69        7.03      3.53 o 
  -1   1  10        2.24        3.90      3.65 o 
   1   1  10       72.28       66.95      4.14 o 
   3   1  10       25.47       19.75      7.25 o 
   5   1  10      156.39      158.70      8.84 o 
   7   1  10        0.19        0.50      6.44 o 
   9   1  10        9.79        7.50      7.92 o 
 -18   2  10       88.01       91.96     12.80 o 
 -16   2  10       41.14       42.87      3.54 o 
 -14   2  10      828.73      791.54     10.71 o 
 -12   2  10       93.24       96.63      6.18 o 
 -10   2  10        0.76        0.45      1.00 o 
  -8   2  10      890.54      915.38      9.21 o 
  -6   2  10      314.28      324.21      4.20 o 
  -4   2  10        1.06        1.27      2.90 o 
  -2   2  10      165.36      190.52      4.36 o 
   0   2  10      344.04      319.89      4.79 o 
   2   2  10      307.42      280.71      4.78 o 
   4   2  10      156.43      153.06      4.09 o 
   6   2  10       48.16       45.07      6.23 o 
   8   2  10      117.37      112.67     25.17 o 
  10   2  10      133.88      120.68     25.40 o 
 -19   3  10       29.67       20.29     11.04 o 
 -17   3  10        3.04        1.37      7.25 o 
 -15   3  10       64.58       39.12      8.15 o 
 -13   3  10      189.66      173.27      7.55 o 
 -11   3  10       18.54        7.43      6.27 o 
  -9   3  10       16.40       14.94      6.09 o 
  -7   3  10      950.26      904.29      5.29 o 
  -5   3  10     1764.08     1706.32      9.11 o 
  -3   3  10       32.82       36.66      4.20 o 
  -1   3  10      262.40      247.90     10.88 o 
   1   3  10        5.33        7.58      6.48 o 
   3   3  10      207.61      200.94      9.30 o 
   5   3  10        0.53       -1.23      9.60 o 
   7   3  10        0.02        0.33      9.33 o 
   9   3  10      167.95      106.94     38.82 o 
 -18   4  10       41.81       22.26     10.77 o 
 -16   4  10        0.07       -0.16      7.44 o 
 -14   4  10       78.12       69.89     17.96 o 
 -12   4  10       15.74       23.68      8.08 o 
 -10   4  10      170.38      147.88     25.12 o 
  -8   4  10        1.03        0.20      5.83 o 
  -6   4  10     2908.73     2922.17     16.65 o 
  -4   4  10      240.57      248.71      3.95 o 
  -2   4  10      126.99      134.60      5.67 o 
   0   4  10     2926.57     3025.94     19.29 o 
   2   4  10       31.52       30.26      8.66 o 
   4   4  10        1.59        2.16      9.44 o 
   6   4  10        9.04        0.27     11.25 o 
   8   4  10       22.44       11.56     11.58 o 
 -17   5  10        9.40        4.27     10.87 o 
 -15   5  10        2.97        2.20      8.25 o 
 -13   5  10      135.12       69.98     32.91 o 
 -11   5  10       13.87       10.33      7.70 o 
  -9   5  10        6.08        1.84      6.73 o 
  -7   5  10      136.04      143.85      7.27 o 
  -5   5  10      475.07      480.57      5.56 o 
  -3   5  10      237.63      226.30      5.68 o 
  -1   5  10       12.17       12.75      5.73 o 
   1   5  10      372.74      390.94      9.17 o 
   3   5  10      211.73      214.48     10.06 o 
   5   5  10        4.24       -0.83      9.21 o 
   7   5  10       31.48       14.93     14.16 o 
 -16   6  10        3.62        0.65      9.53 o 
 -14   6  10       48.91       16.06     10.93 o 
 -12   6  10      195.98       95.55     73.70 o 
 -10   6  10      131.82      158.61      8.55 o 
  -8   6  10      305.11      289.39      9.90 o 
  -6   6  10       14.53       13.32      2.38 o 
  -4   6  10      890.27      905.27      6.45 o 
  -2   6  10     3595.12     3810.27     22.53 o 
   0   6  10       22.73       22.69      6.78 o 
   2   6  10      265.53      295.38      9.38 o 
   4   6  10      117.37       65.94     44.23 o 
   6   6  10        0.32       -0.25     12.28 o 
 -15   7  10       14.67       12.38     10.57 o 
 -13   7  10       15.02        6.26     10.34 o 
 -11   7  10      432.08      455.87     12.00 o 
  -9   7  10      206.66      235.25     10.68 o 
  -7   7  10       11.44        6.10      7.35 o 
  -5   7  10      759.29      764.01      7.36 o 
  -3   7  10      137.28      141.55      6.32 o 
  -1   7  10     1804.34     1877.81     15.10 o 
   1   7  10       43.01       45.43      9.10 o 
   3   7  10       56.41       65.72     15.54 o 
   5   7  10      295.84      367.58     12.52 o 
 -12   8  10       25.19       12.63     10.23 o 
 -10   8  10        5.50        1.91     11.71 o 
  -8   8  10       25.58       20.50     12.81 o 
  -6   8  10        5.82        2.48      7.22 o 
  -4   8  10      936.12      959.30     10.03 o 
  -2   8  10      606.88      642.76     11.00 o 
   0   8  10      415.97      465.41     10.53 o 
   2   8  10       66.81       55.45     16.34 o 
   4   8  10       32.85       17.37     15.34 o 
 -11   9  10       40.22       17.32     23.54 o 
  -9   9  10      113.25       99.11     35.16 o 
  -7   9  10      483.94      470.05     24.48 o 
  -5   9  10      133.63      129.51     16.88 o 
  -3   9  10       54.52       37.07     15.13 o 
  -1   9  10        0.00       -1.75      7.81 o 
   1   9  10      446.16      481.46     12.03 o 
 -19   1  11      258.41      234.72     10.10 o 
 -17   1  11        0.05        0.46      4.74 o 
 -15   1  11        0.16        0.65      4.51 o 
 -13   1  11      338.12      350.93      6.94 o 
 -11   1  11     2394.95     2460.35     10.32 o 
  -9   1  11     2919.66     2899.34     19.21 o 
  -7   1  11       43.52       49.07      3.70 o 
  -5   1  11        0.73        3.39      3.55 o 
  -3   1  11       10.56       21.56      4.18 o 
  -1   1  11       11.38        8.80      3.93 o 
   1   1  11      460.12      475.05      8.05 o 
   3   1  11      120.28      107.82      8.93 o 
   5   1  11        2.92        4.49      8.82 o 
   7   1  11      122.44       81.46     36.92 o 
   9   1  11        0.02       -0.97     11.73 o 
 -18   2  11       62.55       58.85      8.85 o 
 -16   2  11        0.38        4.59      7.65 o 
 -14   2  11      302.09      348.06      8.34 o 
 -12   2  11      142.62      153.09      7.26 o 
 -10   2  11     1500.65     1487.58      7.57 o 
  -8   2  11       26.17       24.82      2.73 o 
  -6   2  11      195.10      189.88      4.67 o 
  -4   2  11       98.45      105.62      5.35 o 
  -2   2  11      508.68      468.78      5.54 o 
   0   2  11      104.38       88.47      4.39 o 
   2   2  11       10.74        7.51      2.09 o 
   4   2  11      151.84      139.99      3.83 o 
   6   2  11       72.43       65.41     16.71 o 
   8   2  11        0.73        1.52     10.17 o 
 -19   3  11      109.61      110.62     17.22 o 
 -17   3  11      406.03      415.01     10.95 o 
 -15   3  11       54.87       67.47      7.60 o 
 -13   3  11      779.28      763.12     10.36 o 
 -11   3  11      188.12      178.05      8.87 o 
  -9   3  11      195.73      203.56      7.80 o 
  -7   3  11     1627.15     1589.27      8.69 o 
  -5   3  11       28.26       29.30      4.65 o 
  -3   3  11       45.73       50.07      5.39 o 
  -1   3  11       30.87       27.72      6.45 o 
   1   3  11       34.05       39.54      8.72 o 
   3   3  11      793.64      831.14     13.10 o 
   5   3  11        0.70        3.33      9.50 o 
   7   3  11        9.32        6.41     11.29 o 
 -18   4  11       11.45        3.15      9.46 o 
 -16   4  11      234.81      244.35     10.42 o 
 -14   4  11       82.29       80.49      8.50 o 
 -12   4  11        8.58        5.42      7.04 o 
 -10   4  11      141.50      136.74      8.18 o 
  -8   4  11      633.68      657.26     10.78 o 
  -6   4  11        4.86        4.64      3.25 o 
  -4   4  11     1146.03     1178.45      9.50 o 
  -2   4  11        5.23        6.82      5.82 o 
   0   4  11      132.94      129.28      7.91 o 
   2   4  11      607.24      632.26     13.04 o 
   4   4  11      144.68      145.56     45.39 o 
   6   4  11       28.72        0.82     11.60 o 
 -17   5  11       58.73       32.15     11.01 o 
 -15   5  11       15.11        5.25      9.92 o 
 -13   5  11        5.34        3.73      8.14 o 
 -11   5  11        2.19        2.93      9.22 o 
  -9   5  11       13.95       14.40      7.49 o 
  -7   5  11      440.69      436.21     10.63 o 
  -5   5  11     1058.60     1051.58      8.98 o 
  -3   5  11      182.98      186.32      6.84 o 
  -1   5  11      142.99      134.71      7.16 o 
   1   5  11       68.31       79.86      8.85 o 
   3   5  11        0.82        0.90      9.76 o 
   5   5  11      659.91      724.57     15.13 o 
 -16   6  11      111.48       96.66     32.21 o 
 -14   6  11       29.09        7.74     10.22 o 
 -12   6  11       14.21        4.91      9.63 o 
 -10   6  11       23.31       21.58     12.22 o 
  -8   6  11       53.62       37.45     21.17 o 
  -6   6  11       53.84       49.91      4.28 o 
  -4   6  11      444.55      471.81      6.72 o 
  -2   6  11      476.57      517.12      9.06 o 
   0   6  11       75.65       52.59     12.22 o 
   2   6  11       14.61       12.24      8.30 o 
   4   6  11      232.10      250.56     41.25 o 
 -15   7  11       14.35       19.89     12.26 o 
 -13   7  11        8.12        2.17      9.20 o 
 -11   7  11        2.36        3.19      9.66 o 
  -9   7  11        0.16       -0.41      8.36 o 
  -7   7  11        4.20        4.54      7.46 o 
  -5   7  11       16.89       11.28      4.34 o 
  -3   7  11        8.52        4.88      6.70 o 
  -1   7  11        1.44        3.42      7.53 o 
   1   7  11       96.79      101.88     10.32 o 
   3   7  11      126.20       46.45     33.56 o 
 -12   8  11       37.11       25.80     16.06 o 
 -10   8  11       31.02       18.26     11.39 o 
  -8   8  11       10.22        1.00     10.87 o 
  -6   8  11      948.28     1036.59     22.17 o 
  -4   8  11        3.96        2.50      6.11 o 
  -2   8  11        5.91        5.49      7.91 o 
   0   8  11       52.57       38.24     13.15 o 
   2   8  11        1.45       -0.25      9.14 o 
  -9   9  11       44.84       24.99     15.68 o 
  -7   9  11       37.64       31.77     20.58 o 
  -5   9  11      487.25      522.79     24.11 o 
  -3   9  11       50.53       45.59     16.79 o 
 -18   0  12       59.08       71.12     15.09 o 
 -16   0  12      339.86      387.29     19.09 o 
 -14   0  12       91.82       99.61      6.98 o 
 -12   0  12     1211.50     1240.25      9.84 o 
 -10   0  12     7093.16     7307.45     29.11 o 
  -8   0  12      173.85      159.58      6.68 o 
  -6   0  12      954.36      919.70     10.35 o 
  -4   0  12      295.13      242.16      8.35 o 
  -2   0  12       17.50       33.41      7.01 o 
   0   0  12        4.00        1.25      6.04 o 
   2   0  12       19.77       32.08     13.36 o 
   4   0  12       59.58       36.55     30.67 o 
   6   0  12        0.97        0.93     12.95 o 
 -19   1  12       58.85       39.40      8.53 o 
 -17   1  12       19.24       21.55      8.71 o 
 -15   1  12       58.57       32.90      8.47 o 
 -13   1  12     1447.57     1489.33     12.24 o 
 -11   1  12       35.97       24.85      4.40 o 
  -9   1  12      742.13      746.74      5.54 o 
  -7   1  12       92.25      101.84      5.10 o 
  -5   1  12        1.16        4.19      4.31 o 
  -3   1  12      622.43      576.69      7.58 o 
  -1   1  12      356.74      320.59      6.76 o 
   1   1  12       16.59       23.39      5.09 o 
   3   1  12      404.54      385.77      7.91 o 
   5   1  12      517.13      545.99     12.37 o 
   7   1  12      313.63      331.30     13.24 o 
 -18   2  12       68.12       55.43     10.64 o 
 -16   2  12        4.50       -0.16      6.17 o 
 -14   2  12      608.22      651.13     10.80 o 
 -12   2  12      926.65      966.83     21.85 o 
 -10   2  12       49.71       49.18      3.40 o 
  -8   2  12     3537.25     3624.72     14.20 o 
  -6   2  12      132.95      112.76      5.19 o 
  -4   2  12        2.34        1.74      3.91 o 
  -2   2  12       93.44       98.48      5.59 o 
   0   2  12       12.38       17.83      4.19 o 
   2   2  12       15.74       10.10      8.55 o 
   4   2  12        0.01       -0.64     11.88 o 
   6   2  12       17.59        5.28     11.22 o 
 -17   3  12       18.10       12.91      9.12 o 
 -15   3  12      845.93      906.10     13.38 o 
 -13   3  12      115.89      127.02      9.24 o 
 -11   3  12        0.04       -1.98      7.04 o 
  -9   3  12       69.56       57.81      1.74 o 
  -7   3  12      440.49      443.85      4.97 o 
  -5   3  12       25.59       17.18      6.17 o 
  -3   3  12        7.82       11.24      5.74 o 
  -1   3  12       80.55       75.77      7.69 o 
   1   3  12      772.48      746.32     15.58 o 
   3   3  12        0.86        6.14      9.32 o 
   5   3  12       96.80       60.95     26.22 o 
 -18   4  12       47.36       15.47     10.49 o 
 -16   4  12       62.85       23.41     15.09 o 
 -14   4  12      588.32      613.47     11.42 o 
 -12   4  12       10.43       15.36      8.63 o 
 -10   4  12      220.25      218.95      9.32 o 
  -8   4  12        0.91        1.23      1.65 o 
  -6   4  12      158.07      157.75      5.85 o 
  -4   4  12        5.51        5.25      4.48 o 
  -2   4  12      151.23      161.25      8.20 o 
   0   4  12      146.51      149.94      9.69 o 
   2   4  12        1.75        4.91      8.74 o 
   4   4  12        1.32        0.34      9.88 o 
   6   4  12      141.46       89.82     57.60 o 
 -17   5  12      279.53      284.70     12.51 o 
 -15   5  12       45.03       12.52      9.17 o 
 -13   5  12      110.52       83.01     39.24 o 
 -11   5  12        4.62        4.45      9.12 o 
  -9   5  12        3.14        0.14      6.79 o 
  -7   5  12       36.91       35.02      3.04 o 
  -5   5  12      278.29      296.11      6.54 o 
  -3   5  12       20.68       13.23      5.38 o 
  -1   5  12       16.30        6.27      7.59 o 
   1   5  12        2.05       -0.74      7.75 o 
   3   5  12      223.01      143.44     87.73 o 
   5   5  12        5.50       -1.41     12.17 o 
 -14   6  12        3.67        2.68      9.96 o 
 -12   6  12       38.80       12.92     11.16 o 
 -10   6  12       11.67       10.06     10.36 o 
  -8   6  12       11.55        5.86      7.41 o 
  -6   6  12        1.74        0.99      2.68 o 
  -4   6  12        2.74        1.59      4.79 o 
  -2   6  12       59.20       35.52     17.50 o 
   0   6  12      116.64       50.87     24.44 o 
   2   6  12      337.63      367.33     11.41 o 
   4   6  12      167.00      146.35     55.53 o 
 -13   7  12        7.05        7.31     12.82 o 
 -11   7  12       53.22       52.10     20.79 o 
  -9   7  12        0.00        1.83     11.83 o 
  -7   7  12       10.42       10.14     13.89 o 
  -5   7  12       20.79       14.18      6.25 o 
  -3   7  12      217.29      217.43      9.26 o 
  -1   7  12       77.00       46.75     20.08 o 
   1   7  12       12.91        5.35     12.95 o 
 -10   8  12        6.96        9.75     11.21 o 
  -8   8  12      170.32      181.93     17.53 o 
  -6   8  12       15.15       16.43     15.78 o 
  -4   8  12       92.16       84.57     29.30 o 
  -2   8  12       12.74        7.00      8.81 o 
 -17   1  13        1.26        1.23      7.32 o 
 -15   1  13       19.38       12.04      3.74 o 
 -13   1  13      433.13      437.55     10.87 o 
 -11   1  13       45.65       25.02      5.45 o 
  -9   1  13       58.32       49.91      5.72 o 
  -7   1  13      123.20      135.11      4.84 o 
  -5   1  13      201.72      176.22      5.55 o 
  -3   1  13      514.55      432.36      8.04 o 
  -1   1  13       14.51        5.21      4.58 o 
   1   1  13       94.02       87.02      6.10 o 
   3   1  13       17.18       17.95     10.29 o 
   5   1  13      459.20      528.99     13.62 o 
 -18   2  13        0.49       -1.13      8.43 o 
 -16   2  13      160.62      175.03     30.00 o 
 -14   2  13      557.51      613.68     12.04 o 
 -12   2  13      221.93      207.74      5.94 o 
 -10   2  13        3.31        1.48      3.54 o 
  -8   2  13        3.64        4.68      4.54 o 
  -6   2  13      500.43      537.68      6.78 o 
  -4   2  13      313.61      288.20      7.49 o 
  -2   2  13        7.87        1.72      3.70 o 
   0   2  13        1.09        1.77      2.29 o 
   2   2  13       84.83       85.11     11.49 o 
   4   2  13       41.50       37.67     18.04 o 
 -17   3  13       66.55       11.71     15.57 o 
 -15   3  13      595.03      697.18     13.92 o 
 -13   3  13      355.31      383.14     11.02 o 
 -11   3  13        1.78        0.97     10.04 o 
  -9   3  13       63.03       58.21      3.89 o 
  -7   3  13      334.21      324.34      5.74 o 
  -5   3  13      806.55      846.41     10.51 o 
  -3   3  13        7.21        6.15      5.43 o 
  -1   3  13       39.53       42.58      7.87 o 
   1   3  13       35.50       26.57     10.18 o 
   3   3  13       15.32       26.50     11.96 o 
   5   3  13        7.00       13.61     12.09 o 
 -16   4  13      674.83      767.65     18.07 o 
 -14   4  13       35.31       17.65     15.87 o 
 -12   4  13       47.19       34.61      9.32 o 
 -10   4  13       33.81       23.65     10.25 o 
  -8   4  13       40.99       34.35      5.43 o 
  -6   4  13       70.76       60.31      5.73 o 
  -4   4  13      200.83      211.13      6.43 o 
  -2   4  13      229.58      233.26      7.79 o 
   0   4  13        0.01       -0.09      9.10 o 
   2   4  13       28.86       21.29     10.25 o 
   4   4  13        7.61       -0.81     11.90 o 
 -15   5  13      169.52      109.96     95.28 o 
 -13   5  13       24.27       22.16     12.37 o 
 -11   5  13        0.55       -0.91      8.18 o 
  -9   5  13      102.87       78.06     28.45 o 
  -7   5  13       87.62       93.50      5.14 o 
  -5   5  13       90.72       88.52      7.05 o 
  -3   5  13        1.04        1.53      5.35 o 
  -1   5  13       19.46        9.03      8.58 o 
   1   5  13       32.95       30.60      9.94 o 
   3   5  13       15.68        8.76     12.74 o 
 -14   6  13       91.33       38.35     34.26 o 
 -12   6  13        7.41        2.55      9.88 o 
 -10   6  13       40.69       33.31     22.83 o 
  -8   6  13       47.76       35.50      8.29 o 
  -6   6  13        1.20        2.95      5.15 o 
  -4   6  13       17.67        6.97      6.63 o 
  -2   6  13       12.13        1.53      7.85 o 
   0   6  13       12.24        6.81      8.39 o 
   2   6  13       29.16       22.83     10.58 o 
 -11   7  13        2.19        2.97     11.01 o 
  -9   7  13       21.67       25.19     15.14 o 
  -7   7  13       73.63       45.80     22.16 o 
  -5   7  13        0.04       -0.47     13.07 o 
  -3   7  13       20.26       10.04      7.00 o 
  -1   7  13       90.35       53.50     25.10 o 
  -8   8  13       74.96       95.55     20.79 o 
  -6   8  13       24.57       12.98     13.54 o 
  -4   8  13       50.79       38.66     18.27 o 
 -18   0  14       21.39       17.39     37.91 o 
 -16   0  14        5.62        0.00     17.87 o 
 -14   0  14       14.98        8.03      7.63 o 
 -12   0  14        0.76        0.54      5.12 o 
 -10   0  14      135.62      137.41      7.64 o 
  -8   0  14       36.65       32.70      6.43 o 
  -6   0  14      678.14      641.71      9.99 o 
  -4   0  14      615.67      645.08     14.40 o 
  -2   0  14      256.01      209.31     11.60 o 
   0   0  14       34.11       40.91      9.14 o 
   2   0  14      157.48      222.07     14.15 o 
   4   0  14       48.98       34.92     36.59 o 
 -17   1  14        0.00        1.36      7.50 o 
 -15   1  14       33.83        7.80      8.09 o 
 -13   1  14        0.06        0.04      3.14 o 
 -11   1  14      151.63      154.76      4.30 o 
  -9   1  14      105.61      107.41      4.94 o 
  -7   1  14        0.03        0.17      3.82 o 
  -5   1  14      271.27      239.23      7.67 o 
  -3   1  14      178.49      150.53      6.96 o 
  -1   1  14       30.29       32.80      5.81 o 
   1   1  14        9.72       14.36      7.82 o 
   3   1  14      270.50      317.20     15.04 o 
 -16   2  14      104.53      116.10     36.50 o 
 -14   2  14      140.66      139.57     10.00 o 
 -12   2  14       44.45       34.47      3.17 o 
 -10   2  14       35.14       31.94      4.02 o 
  -8   2  14      123.30      127.96      5.30 o 
  -6   2  14       94.31       66.83     10.94 o 
  -4   2  14        3.97        7.33      5.64 o 
  -2   2  14      211.25      211.88      7.37 o 
   0   2  14       14.38        2.09      7.74 o 
   2   2  14      109.48      118.95     13.24 o 
   4   2  14        2.92        8.88     11.98 o 
 -17   3  14       20.17       17.82     15.52 o 
 -15   3  14       45.96       32.23     16.65 o 
 -13   3  14       86.33       66.29      9.85 o 
 -11   3  14        3.77        4.80      6.91 o 
  -9   3  14        5.40        5.60      3.60 o 
  -7   3  14      268.50      251.46      5.94 o 
  -5   3  14       73.60       23.41     19.80 o 
  -3   3  14      139.20      145.32      7.17 o 
  -1   3  14       64.96       44.86      8.03 o 
   1   3  14      600.68      691.94     17.66 o 
   3   3  14        2.90       -1.70     10.28 o 
 -16   4  14      672.37      711.11     15.90 o 
 -14   4  14       18.30       12.13     11.87 o 
 -12   4  14       21.06        4.61      9.72 o 
 -10   4  14       71.88       42.38     23.21 o 
  -8   4  14       46.04       26.30      5.41 o 
  -6   4  14        0.54       -0.49      7.39 o 
  -4   4  14        8.54        4.21      5.74 o 
  -2   4  14        2.65        5.24      7.21 o 
   0   4  14       55.48       51.56     10.62 o 
   2   4  14       95.85       64.13     27.98 o 
 -15   5  14      199.82      236.12     14.52 o 
 -13   5  14      135.93      183.18     12.21 o 
 -11   5  14        0.06        2.66     12.35 o 
  -9   5  14      192.55      197.69      9.66 o 
  -7   5  14      198.44      227.61     12.32 o 
  -5   5  14      141.36      128.48     25.52 o 
  -3   5  14      118.42       90.83     24.54 o 
  -1   5  14      571.92      633.57     12.38 o 
   1   5  14      113.63       78.78     21.32 o 
 -12   6  14       91.97       44.85     41.59 o 
 -10   6  14        3.48        1.72     10.81 o 
  -8   6  14        9.78        4.61     11.23 o 
  -6   6  14        0.25        2.17     10.87 o 
  -4   6  14        0.00       -1.22      5.60 o 
  -2   6  14        2.64       -0.06      7.15 o 
  -9   7  14      149.22      179.77     17.93 o 
  -7   7  14        4.33        2.06     16.22 o 
  -5   7  14      177.66      158.13     47.84 o 
 -17   1  15        7.53        6.43     11.72 o 
 -15   1  15       90.68       19.90     20.00 o 
 -13   1  15       85.48       65.21     17.25 o 
 -11   1  15        2.33        0.84      4.01 o 
  -9   1  15      126.86      108.67     12.55 o 
  -7   1  15        1.37        1.46      4.59 o 
  -5   1  15        0.47       -1.17      5.87 o 
  -3   1  15       15.75       12.56      7.18 o 
  -1   1  15       73.63       39.81     22.32 o 
   1   1  15        1.86        4.15      9.57 o 
 -16   2  15       71.45       30.91     31.59 o 
 -14   2  15        0.06       -0.90      6.33 o 
 -12   2  15      127.46      136.49     10.14 o 
 -10   2  15      158.03      142.91      5.16 o 
  -8   2  15      196.19      223.89      6.68 o 
  -6   2  15       31.79       12.11      6.76 o 
  -4   2  15       22.87       16.75      5.55 o 
  -2   2  15      243.27      254.69     12.12 o 
   0   2  15       34.26       27.97      8.83 o 
   2   2  15       70.80       63.07     10.92 o 
 -15   3  15       92.23       90.75     29.16 o 
 -13   3  15      251.82      289.92      9.98 o 
 -11   3  15        9.02        3.81      7.59 o 
  -9   3  15        3.90        0.61      4.10 o 
  -7   3  15      106.93      104.46     14.72 o 
  -5   3  15       15.34       15.17     10.07 o 
  -3   3  15        3.83        2.74      7.27 o 
  -1   3  15      127.57      142.03      9.65 o 
   1   3  15       18.55       33.58     10.33 o 
 -14   4  15      287.35      356.11     25.73 o 
 -12   4  15       85.30       49.32     26.11 o 
 -10   4  15      212.15      238.82      9.50 o 
  -8   4  15        2.12       -1.04      9.82 o 
  -6   4  15       65.09       36.09     17.64 o 
  -4   4  15       44.81       40.98     10.09 o 
  -2   4  15        4.30        3.20      7.34 o 
   0   4  15       11.16        9.01      8.46 o 
 -13   5  15        4.00        1.49     12.28 o 
 -11   5  15      553.88      664.78     12.40 o 
  -9   5  15       44.65       13.19     15.57 o 
  -7   5  15       30.98       14.48     11.34 o 
  -5   5  15       20.71       14.47      7.72 o 
  -3   5  15      765.49      895.73     11.56 o 
 -10   6  15       48.15        9.32     11.92 o 
  -8   6  15       24.34       13.30     13.82 o 
  -6   6  15       28.63       22.10     12.74 o 
  -4   6  15        8.29        7.90     12.85 o 
 -16   0  16       40.32        0.00     17.87 o 
 -14   0  16       27.20       22.22     20.28 o 
 -12   0  16       32.49       17.92      9.55 o 
 -10   0  16       11.79        7.06      7.06 o 
  -8   0  16       51.54       37.07     16.48 o 
  -6   0  16       54.70       43.60      9.51 o 
  -4   0  16      100.16       86.19     16.57 o 
  -2   0  16        0.85        3.15     12.20 o 
   0   0  16       18.29       20.53     19.80 o 
 -15   1  16       65.10       16.87     21.73 o 
 -13   1  16      241.60      251.47     10.21 o 
 -11   1  16      528.41      580.45      7.75 o 
  -9   1  16      494.06      535.22      8.28 o 
  -7   1  16       42.57       16.82      6.31 o 
  -5   1  16      180.61      170.34      8.01 o 
  -3   1  16        0.58       -3.23      8.32 o 
  -1   1  16        1.26        4.81      9.34 o 
 -14   2  16       23.75        9.61      8.08 o 
 -12   2  16        3.92       -0.35      9.11 o 
 -10   2  16        5.63        6.65      8.73 o 
  -8   2  16        0.99        0.67      5.19 o 
  -6   2  16       11.51        5.13      7.14 o 
  -4   2  16       20.57        1.21      8.57 o 
  -2   2  16       27.52       21.34     10.28 o 
 -13   3  16       35.00       15.89     10.56 o 
 -11   3  16       44.43       34.85     14.04 o 
  -9   3  16      150.10       93.05     30.70 o 
  -7   3  16      731.92      756.68      9.82 o 
  -5   3  16       73.51       18.28     15.84 o 
  -3   3  16        0.10        0.14      8.57 o 
 -12   4  16       10.84        2.86      9.30 o 
 -10   4  16      146.15       65.93     50.44 o 
  -8   4  16       10.81        2.86     10.27 o 
  -6   4  16      414.03      459.84     10.38 o 
  -4   4  16       14.44       19.54      8.88 o 
  -9   5  16       32.56        6.27     14.85 o 
  -7   5  16        1.96        3.32     11.34 o 
 -13   1  17       38.83       13.54     10.56 o 
 -11   1  17      361.02      425.62     10.72 o 
  -9   1  17      212.91      272.37      7.93 o 
  -7   1  17       13.64        5.08      6.79 o 
  -5   1  17       27.45       13.29     10.46 o 
  -3   1  17        1.94       -3.08     10.33 o 
 -12   2  17       38.06       35.15     17.39 o 
 -10   2  17      144.19      134.23     45.55 o 
  -8   2  17       19.91       10.60      6.44 o 
  -6   2  17       72.98       26.04     14.68 o 
  -4   2  17        1.46       -2.89      9.11 o 
 -11   3  17        7.50        2.20      9.69 o 
  -9   3  17        0.00        1.14     11.07 o 
  -7   3  17      108.40       68.43     31.48 o 
                                                 
